# Supplementary material for: Etiological and epidemiological characteristics of severe acute respiratory infection caused by multiple viruses and Mycoplasma pneumoniae in adult patients in Jinshan, Shanghai: A pilot hospital-based surveillance study
Source: PLoS One. 2021 Mar 22;16(3):e0248750. doi: 10.1371/journal.pone.0248750 (PMC7984646; doi:10.1371/journal.pone.0248750)
Supplement: S1 Dataset — (XLSX) [file pone.0248750.s001.xlsx]

## Sheet: Sheet1
Department	Sex	AgeRange	Ocupation	DateofIllnessOnset	DiagnosisAtAdmission	Commorbidity	Commorbidy_Asthma	Commorbidity-Chronic bronchitis	Commorbidity-COPD	Commorbidity-Hypertension	Commorbidity-Cardiovascular Disease	Commorbidity-Diabetes	Commorbidity-Tumor	Smoking	InfluenzaVaccine	PneumococcalConjugateVaccine	ContactFeverPatient	ContactLivePoultry	VisitPoultryMarket	BMI	HighestTemperature	Pharyngalgia	Cough	SputumProduction	Thoracalgia	Dyspnea	RunnyNose	Vomit	ChestCTExam	RadiograhicDiagnosePneumonia	AntibioticPriorHospitalization	AntibioticDuringHospitalization	DurationofAntibiotic	Antivirals	Glucocorticoid	OxygenTherapy	Complications	ComplicationRespiratoryFailure	ComplicationCardiacInsufficiency	ComplicationElectrolyteDisorder	Prognosis	InfluA	Subtype_InfluA	InfluB	Subtype_InfluB	PIV_type1	PIV_type2	PIV_type3	PIV_type4
10	1	<30	3	2017-06-27	pneumonia	0								3	0	0	0	0	0	21.38	39.2	0	1	1	0	0	0	0	1	1	0	1	4	0	0	0	0	0	0	0	2	0		0		0	0	0	0
10	2	<30	3	2018-01-05	bronchiolitis	0								3	0	0	0	0	0	19.05	39.7	0	1	1	1	0	0	0	1	0	0	1	7	0	0	1	0	0	0	0	2	0		1	2	0	0	0	0
10	2	<30	3	2017-06-01	pneumonia	0								3	0	0	0	0	0	17.65	40	0	1	1	0	0	0	0	1	1	1	1	14	0	0	0	0	0	0	0	2	0		0		0	0	0	0
4	1	<30	3	2017-07-01	pneumonia	0								3	0	0	0	0	0	21.2	39.8	0	1	1	0	0	0	0	1	1	1	1	1	0	0	0	0	0	0	0	2	0		0		0	0	0	0
4	1	<30	18	2017-06-18	pneumonia	1	0	0	0	1	0	0	0	3	0	0	0	0	0		38.3	0	1	1	0	0	0	0	1	1	1	1	7	0	0	0	0	0	0	0	2	0		0		0	0	0	0
4	1	<30	10	2017-06-29	pneumonia	0								1	0	0	0	0	0	24.93	38	0	1	1	0	0	0	0	1	0	0	1	8	0	0	1	0	0	0	0	1	0		0		0	0	0	0
4	2	<30	18	2017-09-10	other	0								3	0	0	0	0	0	17.69	40	1	1	1	0	0	0	0	1	1	1	1	7	1	0	0	0	0	0	0	2	1	1	0		0	0	0	0
10	1	<30	10	2017-05-20	other	0								3	0	0	0	0	0	20.38	39.7	1	1	0	0	0	0	0	1	0	1	1	3	0	0	1	0	0	0	0	2	0		0		0	0	0	0
1	1	<30	11	2017-07-22	pneumonia	0								3	0	0	0	0	0	22.72	39.9	0	1	1	1	0	0	0	1	1	1	1	9	0	0	0	0	0	0	0	1	0		0		0	0	0	0
2	2	<30	16	2018-02-25	infectious fever	0								3	0	0	0	0	0	18.37	40	0	1	1	0	0	0	0	1	1	1	1	10	1	0	0	0	0	0	0	2	0		0		0	0	0	0
2	1	<30	10	2017-05-28	pneumonia	0								3	0	0	0	0	0	26.25	40	1	1	0	0	0	0	0	1	0	0	1	8	0	0	0	0	0	0	0	2	0		0		0	0	0	0
2	1	<30	11	2017-12-26	pneumonia	0								3	0	0	0	0	0	19.03	38.1	0	1	1	0	0	0	0	1	1	1	1	10	0	0	0	0	0	0	0	3	0		0		0	0	0	0
10	2	<30	18	2017-09-22	infectious fever	0								3	0	0	0	0	0	26.56	38.3	0	1	0	0	0	0	0	0		0	1	4	0	0	0	0	0	0	0	1	0		0		1	0	0	0
10	2	<30	4	2018-01-18	other	0								3	0	0	0	0	0	20.7	38.2	0	1	1	0	0	0	1	0		0	0		0	0	0	0	0	0	0	1	1	2	0		0	0	0	0
10	1	<30	12	2017-10-15	infectious fever	0								3	0	0	0	0	0	22.86	39	0	1	1	0	0	0	0	1	1	0	1	8	0	0	0	1	0	0	0	2	0		0		0	0	0	0
2	2	<30	10	2017-12-15	other	0								3	0	0	0	0	0	21.91	39.3	0	1	1	0	0	0	0	1	0	1	1	2	0	0	0	0	0	0	0	2	0		0		0	0	0	0
10	2	<30	12	2018-01-07	other	0								3	0	0	0	0	0	19.61	38.1	0	1	1	0	0	0	0	1	1	0	1	4	0	0	0	0	0	0	0	1	0		0		0	0	0	0
2	2	<30	9	2017-08-20	pneumonia	1	0	0	0	0	0	0	0	1	0	0	0	0	0	26.22	38.2	1	1	1	1	0	0	0	1	1	1	1	7	0	0	0	0	0	0	0	2	0		0		0	0	0	0
2	1	<30	12	2017-08-19	other	0								3	0	0	0	0	0	20.57	39.7	0	1	0	0	0	0	0	1	0	1	1	6	0	0	0	0	0	0	0	2	1	1	0		0	0	0	0
10	2	<30	19	2017-11-10	other	0								3	0	0	0	0	0	19.05	39	0	1	1	1	0	0	0	1	0	0	1	5	0	0	0	0	0	0	0	2	0		0		0	0	0	0
10	2	<30	10	2017-11-08	pneumonia	0								3	0	0	1	0	0	20.07	39	0	1	1	0	0	0	0	1	1	1	1	11	0	0	0	0	0	0	0	2	0		0		0	0	0	0
10	2	<30	10	2017-05-20	pneumonia	0								3	0	0	0	0	0	18.9	38.7	0	1	1	0	0	0	0	1	0	0	1	13	0	0	1	0	0	0	0	2	0		1	1	0	0	0	0
10	2	<30	18	2018-01-10	other	0								3	0	0	0	0	0	29.17	38.1	0	1	1	0	0	0	0	0		0	1	3	0	0	0	0	0	0	0	1	1	2	0		0	0	0	0
2	2	<30	10	2017-04-05	pneumonia	0								3	0	0	0	0	0	19.95	38.5	0	1	1	0	0	0	0	1	1	1	1	9	0	0	0	0	0	0	0	2	0		0		0	0	0	0
2	2	<30	4	2017-06-11	pneumonia	0								3	0	0	0	0	0	18.44	38.9	0	1	1	0	0	0	0	1	1	1	1	7	0	0	0	0	0	0	0	2	0		0		0	0	0	0
10	1	30-39	10	2017-09-08	pneumonia	0								3	0	0	0	0	0	23.14	39.8	0	1	1	0	0	0	0	1	1	1	1	14	0	0	0	0	0	0	0	2	0		0		0	0	0	0
10	1	30-39	11	2018-03-03	pneumonia	0								3	0	0	0	0	0	26.12	39.6	0	1	1	0	0	1	0	1	1	1	1	12	0	0	0	0	0	0	0	2	0		0		0	0	0	0
10	2	30-39	19	2017-12-21	bronchiolitis	1	0	0	0	0	0	0	1	3	0	0	1	0	0	20.81	39	0	1	1	0	0	0	0	0		0	1	6	0	0	0	0	0	0	0	2	0		1	2	0	0	0	0
10	2	30-39	9	2017-08-07	pneumonia	0								3	0	0	0	0	0	19.98	39	0	1	1	0	0	0	0	1	1	1	1	7	0	0	0	0	0	0	0	2	0		0		0	0	0	0
4	1	30-39	16	2017-09-04	other	0								3	0	0	0	0	0	20.81	39	0	1	1	0	0	0	0	1	0	0	1	2	0	0	0	0	0	0	0	1	0		0		0	0	0	0
2	2	30-39	19	2017-06-23	pneumonia	0								3	0	0	0	0	0	19.2	40	0	1	1	0	0	0	0	1	1	1	1	11	0	0	0	0	0	0	0	2	0		0		0	0	0	0
2	2	30-39	10	2017-08-01	pneumonia	0								3	0	0	0	0	0	20.7	39	0	1	1	0	0	0	0	1	1	1	1	11	0	0	0	0	0	0	0	1	0		0		0	0	0	0
4	1	30-39	18	2017-08-17	pneumonia	0								3	0	0	0	0	0	19.1	39	0	1	1	0	0	0	0	1	1	0	1	2	0	0	0	0	0	0	0	2	0		0		0	0	0	0
2	2	30-39	10	2017-10-04	pneumonia	1	0	0	0	0	0	0	0	3	0	0	0	0	0	23.43	38	0	1	1	1	0	0	0	1	1	0	1	9	0	0	1	0	0	0	0	2	0		0		0	0	0	0
2	2	30-39	12	2017-04-18	pneumonia	0								3	0	0	0	0	0	19.14	40	0	1	1	0	0	0	0	1	1	1	1	10	0	0	0	0	0	0	0	2	0		0		0	0	0	0
2	2	30-39	12	2017-06-29	pneumonia	0								3	0	0	0	0	0	19.57	37.2	0	1	1	0	0	0	0	1	1	1	1	12	0	0	0	0	0	0	0	2	0		0		0	0	0	0
2	1	30-39	16	2018-02-18	pneumonia	0								3	0	0	0	0	0	27.46	39.5	0	1	1	0	0	0	0	1	1	1	1	3	0	0	1	0	0	0	0	2	0		0		0	0	0	0
10	2	30-39	9	2017-10-16	pneumonia	1	0	0	0	0	0	0	1	3	0	0	1	0	0	23.24	39	0	1	0	0	0	0	0	0		0	1	5	0	0	0	0	0	0	0	2	0		0		0	0	0	0
10	1	30-39	12	2018-03-02	pneumonia	0								2	0	0	0	0	0	24.49	39	1	1	1	0	0	0	0	1	1	1	1	9	0	0	0	0	0	0	0	2	0		0		0	0	0	0
10	2	30-39	8	2017-09-22	pneumonia	0								3	0	0	0	0	0	25.97	39.2	1	1	1	0	0	0	0	1	1	1	1	14	0	0	0	0	0	0	0	2	0		0		0	0	0	0
2	2	30-39	19	2017-08-26	pneumonia	0								3	0	0	0	0	0	18.31	38.5	0	1	1	0	0	0	0	1	1	1	1	5	0	0	0	0	0	0	0	2	0		0		0	0	0	0
10	1	30-39	19	2018-01-20	pneumonia	1	0	0	0	0	0	1	0	1	0	0	1	0	0	27.43	39.5	0	1	1	0	0	0	0	1	1	1	1	4	0	0	0	0	0	0	0	2	1	2	0		0	0	0	0
10	2	30-39	18	2017-03-25	pneumonia	1	0	0	0	0	0	0	0	3	0	0	0	1	0	22.7	38.9	1	1	1	0	0	0	0	1	0	1	1	4	0	0	0	0	0	0	0	2	0		0		0	0	0	0
2	2	30-39	18	2017-05-17	pneumonia	1	0	0	0	0	0	0	0	3	0	0	0	1	0	19.71	39.3	0	1	0	0	1	0	0	1	1	0	1	5	0	0	1	1	0	0	1	2	0		0		0	0	0	0
4	2	40-59	10	2017-11-24	pneumonia	0								3	0	0	0	0	0	20.17	38.5	0	1	1	0	0	0	0	1	1	1	1	11	0	0	0	0	0	0	0	2	1	1	0		0	0	0	0
2	1	40-59	18	2017-11-22	pneumonia	0								3	0	0	0	0	0	22.49	38	0	1	1	1	0	0	0	1	1	1	1	3	0	1	1	1	0	0	0	3	0		0		0	0	0	0
2	2	40-59	19	2017-10-15	bronchiolitis	1	0	0	0	0	0	0	0	3	0	0	0	0	0	23.44	39.3	0	1	1	0	0	0	0	1	1	1	1	12	0	0	1	0	0	0	0	2	0		0		0	0	0	0
2	1	40-59	16	2017-10-20	pneumonia	1	0	0	0	0	0	0	0	1	0	0	0	0	0	22.49	40	0	1	1	0	0	0	0	1	1	1	1	13	0	0	1	0	0	0	0	2	1	1	0		0	0	0	0
2	2	40-59	18	2017-11-03	pneumonia	0								3	0	0	0	0	0	20.51	39	0	1	0	0	0	0	0	1	1	1	1	14	0	0	0	0	0	0	0	2	0		0		0	0	0	0
10	1	40-59	12	2018-03-09	pneumonia	0								3	0	0	0	0	0	27.78	38.8	0	1	1	0	0	0	0	1	1	1	1	13	0	1	1	0	0	0	0	2	0		0		0	0	0	0
2	1	40-59	19	2017-05-16	pneumonia	0								3	0	0	0	0	0	20.57	38.5	0	1	1	0	0	0	0	1	0	0	1	6	0	0	1	1	0	0	0	2	0		0		0	0	0	0
2	1	40-59	19	2017-12-22	other	0								1	0	0	0	0	0	22.84	38.6	0	1	1	0	0	0	0	1	1	1	1	10	0	1	1	1	0	0	0	2	0		0		0	0	0	0
4	2	40-59	16	2018-02-09	infectious fever	1	0	0	0	0	0	0	0	3	0	0	0	0	0	18.16	39.4	0	1	0	0	0	0	0	1	0	1	1	2	0	0	0	0	0	0	0	2	0		0		0	0	0	0
10	1	40-59	16	2017-06-23	other	1	0	0	0	1	0	0	0	3	0	0	0	0	0	25.62	39.5	0	1	1	0	0	0	0	1	0	1	1	10	0	0	0	0	0	0	0	1	0		0		0	0	0	0
10	2	40-59	18	2017-09-02	pneumonia	1	0	0	0	0	0	0	0	3	0	0	1	0	0	24.97	38.6	1	1	0	0	0	0	0	1	0	0	1	6	0	1	1	0	0	0	0	2	1	1	0		0	0	0	0
2	2	40-59	18	2018-01-15	pneumonia	1	0	0	0	1	0	0	0	3	0	0	0	0	0	25.78	39	1	1	1	1	0	0	0	1	1	1	1	5	0	0	0	0	0	0	0	2	0		1	2	0	0	0	0
2	2	40-59	12	2017-12-18	pneumonia	0								3	0	0	0	0	0	19.53	39.4	0	1	1	0	0	0	0	1	1	1	1	11	0	0	1	0	0	0	0	2	0		0		0	0	0	0
2	2	40-59	12	2018-01-20	pneumonia	0								3	0	0	0	0	0	20.81	38.6	0	1	1	0	0	0	0	1	1	1	1	11	1	1	1	1	0	0	0	2	0		0		0	0	0	0
4	2	40-59	19	2017-11-20	pneumonia	1	0	0	0	0	0	1	0	3	0	0	1	0	0	24.14	39.5	0	1	1	0	0	0	0	1	1	1	1	10	0	0	0	0	0	0	0	1	0		0		0	0	0	0
10	2	40-59	18	2018-01-22	other	1	0	0	0	0	0	0	0	3	0	0	1	0	0	20.81	38.8	0	1	0	0	0	0	0	1	1	1	1	7	0	0	0	0	0	0	0	2	0		0		0	0	0	0
4	2	40-59	12	2018-03-02	bronchiolitis	1	0	0	0	1	0	1	0	3	0	0	0	0	0	22.1	40	0	1	1	0	0	1	0	1	0	1	1	2	1	0	0	0	0	0	0	2	1	2	0		0	0	0	0
4	1	40-59	16	2017-12-12	pneumonia	1	0	0	0	0	0	0	0	1	0	0	1	0	0	19.9	39.2	0	1	1	0	0	0	0	1	1	0	1	11	0	0	0	0	0	0	0	2	0		0		0	0	0	0
10	1	40-59	10	2017-07-25	pneumonia	0								3	0	0	0	0	0	26.51	39.5	0	1	1	0	0	0	0	1	1	1	1	5	0	0	1	0	0	0	0	2	0		0		0	0	0	0
10	2	40-59	17	2017-08-11	pneumonia	1	0	0	0	0	0	1	1	3	0	0	0	0	0	19.53	38.9	1	1	1	0	0	0	0	1	1	0	1	11	0	0	1	0	0	0	0	2	0		0		0	0	0	1
10	1	40-59	8	2018-01-20	other	0								3	0	0	0	0	0	19.38	39.8	0	1	1	0	0	0	0	1	0	1	1	8	0	0	0	0	0	0	0	2	0		1	2	0	0	0	0
10	1	40-59	10	2017-12-24	pneumonia	1	0	0	0	1	0	0	1	3	0	0	0	0	0	25.88	38	0	1	1	0	0	0	0	1	1	0	1	7	0	1	1	0	0	0	0	2	0		0		0	0	0	0
10	2	40-59	12	2017-05-25	other	1	0	0	0	1	0	1	0	3	0	0	0	0	0	22.15	39.3	0	1	1	0	0	0	0	1	1	0	1	4	0	0	0	0	0	0	0	2	0		0		0	0	0	0
4	2	40-59	12	2018-01-08	pneumonia	0								3	0	0	0	0	0	26.56	39	0	1	1	0	0	0	0	1	1	1	1	3	0	0	0	0	0	0	0	2	0		0		0	0	0	0
2	2	40-59	10	2017-05-24	bronchiolitis	0								3	0	0	0	0	0	20.32	38.5	0	1	1	0	0	0	0	1	0	1	1	11	0	0	1	0	0	0	0	2	0		0		0	0	0	0
2	1	40-59	12	2017-08-31	other	1	0	0	0	0	0	1	0	1	0	0	0	0	0	26.81	39.5	0	1	1	0	1	0	0	1	0	1	1	5	0	1	1	0	0	0	0	2	1	1	0		0	0	0	0
2	2	40-59	18	2017-05-19	pneumonia	1	0	0	0	0	0	0	0	3	0	0	1	0	0	18.9	38.5	0	1	1	0	0	0	0	1	1	1	1	12	0	0	0	0	0	0	0	2	0		0		0	0	0	0
4	2	40-59	18	2017-08-24	infectious fever	0								3	0	0	0	0	0	20.7	40	0	1	1	0	0	0	0	1	1	0	1	4	0	0	0	0	0	0	0	2	1	1	0		0	0	0	0
2	2	40-59	12	2017-10-12	pneumonia	1	0	0	0	1	0	0	0	3	0	0	0	0	0	29.38	38.6	0	1	1	1	0	0	0	1	1	1	1	12	0	1	0	0	0	0	0	2	0		0		0	0	0	0
4	2	40-59	12	2017-09-17	pneumonia	1	0	0	0	1	0	1	0	3	0	0	0	0	0	26.48	39.3	0	1	1	1	0	0	0	1	1	1	1	3	0	0	0	0	0	0	0	2	0		0		0	0	0	0
2	2	40-59	18	2017-09-21	pneumonia	0								3	0	0	0	0	0	20.03	39	0	1	0	0	0	0	0	1	1	1	1	8	0	0	1	0	0	0	0	2	0		0		0	0	0	0
10	2	40-59	12	2017-11-05	other	1	0	0	0	0	0	1	0	3	0	0	1	0	0	25.39	38.4	0	1	1	0	0	0	0	0		0	1	10	0	0	0	0	0	0	0	2	0		0		0	0	0	0
10	2	40-59	19	2017-04-24	bronchiolitis	1	0	0	0	0	0	0	0	3	0	0	1	0	0	22.03	39	0	1	1	0	0	0	0	1	1	1	1	10	0	0	0	1	0	0	0	2	0		0		0	0	0	0
2	2	40-59	18	2017-07-16	pneumonia	1	0	0	0	1	0	0	0	3	0	0	0	0	0	20.7	39.2	0	1	1	0	0	0	0	1	1	1	1	10	0	1	0	0	0	0	0	2	1	1	0		0	0	0	0
2	2	40-59	19	2017-05-31	bronchiolitis	0								3	0	0	1	0	0	19.63	38.5	0	1	1	0	0	0	0	1	1	0	1	14	0	0	1	1	0	0	0	2	0		0		0	0	0	0
9	1	40-59	10	2017-03-24	pneumonia	1	0	0	0	0	0	0	0	2	0	0	0	0	0	20.8	39	0	1	1	0	1	0	1	1	0	1	1	4	0	0	1	1	0	0	0	2	0		0		0	0	0	0
10	2	40-59	12	2017-12-01	COPD	1	0	0	0	1	0	0	0	3	0	0	0	0	0	28.04	38.6	0	1	1	1	0	0	0	1	1	1	1	15	0	1	1	0	0	0	0	2	0		1	2	0	0	0	0
10	1	40-59	17	2017-11-08	pneumonia	0								3	0	0	0	0	0	22.72	39.1	0	1	1	0	0	0	0	1	1	0	1	16	0	0	0	0	0	0	0	2	0		0		0	0	0	0
2	2	40-59	18	2018-02-16	pneumonia	1	0	0	0	1	0	0	0	3	0	0	0	0	0	25.44	38	0	1	1	0	0	0	0	1	1	0	1	8	0	0	0	0	0	0	0	2	0		1	2	0	0	0	0
2	2	40-59	12	2018-03-08	pneumonia	1	0	0	0	1	0	1	0	3	0	0	0	0	0	22.27	38.2	0	1	0	0	0	0	0	1	1	1	1	11	0	0	0	0	0	0	0	2	0		0		0	0	0	0
10	2	40-59	17	2017-06-08	bronchiolitis	1	0	0	0	0	0	0	0	3	0	0	0	0	0	21.87	39	0	1	0	0	0	0	0	1	1	1	1	8	0	1	0	1	0	0	0	2	0		0		0	0	0	0
4	1	40-59	10	2017-11-12	pneumonia	0								2	0	0	0	0	0	14.2	38.5	0	1	1	0	0	0	1	1	1	1	1	11	0	0	0	0	0	0	0	2	0		0		0	0	0	0
4	1	40-59	12	2017-11-04	pneumonia	1	0	0	0	1	0	1	0	3	0	0	0	0	0	25.47	39	0	1	1	1	0	0	0	1	0	1	1	17	0	1	1	0	0	0	0	2	0		0		0	0	0	0
2	2	40-59	18	2017-05-03	bronchiolitis	0								3	0	0	0	0	0	19.2	39	0	1	1	1	0	0	0	1	0	0	1	8	0	1	1	0	0	0	0	2	0		0		0	0	1	0
2	2	40-59	12	2017-09-30	bronchiolitis	0								3	0	0	0	0	0	22.86	39	0	1	1	0	0	0	0	1	1	1	1	10	0	0	1	0	0	0	0	2	0		0		0	0	0	0
2	2	40-59	12	2018-02-09	pneumonia	1	0	0	0	1	0	0	0	3	0	0	0	0	0	27.34	38.8	0	1	1	0	0	0	0	1	1	1	1	3	0	0	0	0	0	0	0	2	0		0		0	0	0	0
10	2	40-59	12	2018-01-27	pneumonia	1	0	0	0	0	0	0	1	3	0	0	0	0	0	26.63	39	0	1	1	0	0	0	0	1	0	0	1	11	0	0	0	0	0	0	0	2	0		0		0	0	0	0
4	1	40-59	13	2017-08-06	infectious fever	0								3	0	0	0	0	0	19.59	38.3	0	1	1	0	0	0	0	1	0	1	1	2	0	0	0	0	0	0	0	1	1	1	0		0	0	0	0
2	1	40-59	17	2018-03-14	pneumonia	1	0	0	0	1	0	0	0	3	0	0	0	0	0	22.14	38.5	0	1	1	0	0	0	0	1	1	1	1	15	0	1	1	0	0	0	0	2	1	2	0		0	0	0	0
2	1	40-59	12	2017-07-22	pneumonia	1	0	0	0	1	0	0	0	3	0	0	0	0	0	23.45	38	0	1	1	0	0	0	0	1	1	1	1	9	0	0	0	1	0	0	1	2	0		0		0	0	0	0
2	2	40-59	17	2018-02-05	pneumonia	0								3	0	0	0	0	0	26.67	38.4	0	1	1	0	0	0	0	1	1	1	1	6	0	1	0	0	0	0	0	2	0		0		0	0	0	0
10	2	40-59	12	2018-02-21	other	1	0	0	0	1	0	0	0	3	0	0	0	0	0	23.73	39.5	0	1	1	0	0	0	0	1	0	1	1	2	0	0	0	0	0	0	0	1	0		0		0	0	0	0
2	1	40-59	12	2017-08-28	pneumonia	0								2	0	0	0	0	0	24.22	38.6	0	1	1	0	0	0	0	1	1	0	1	9	0	1	1	0	0	0	0	2	0		0		0	0	0	0
2	1	40-59	12	2017-04-01	other	0								3	0	0	1	0	0	21.1	38.1	1	1	0	0	1	0	0	1	0	1	1	4	0	1	1	0	0	0	0	2	0		0		0	0	0	0
2	1	40-59	12	2017-05-03	pneumonia	1	1	0	0	0	0	0	0	3	0	0	0	0	0	21.08	39.9	0	1	1	0	0	0	0	1	1	1	1	10	0	1	1	0	0	0	0	2	0		0		0	0	0	0
4	1	40-59	12	2017-07-05	pneumonia	0								3	0	0	0	0	0	21.47	39.8	0	1	1	0	0	0	0	1	1	1	1	5	0	0	0	1	0	0	0	1	0		0		0	0	0	0
4	2	40-59	12	2017-12-20	pneumonia	1	0	0	0	1	0	0	0	3	0	0	0	0	0	25.53	40.6	0	1	1	0	0	0	0	1	1	1	1	11	0	0	1	0	0	0	0	2	0		0		0	0	0	0
2	1	40-59	12	2018-01-23	other	0								1	0	0	0	0	0	21.87	38.1	0	1	1	0	0	0	0	1	1	1	1	11	0	1	0	1	1	0	0	2	0		0		0	0	0	0
2	2	60-79	10	2017-08-01	pneumonia	0								3	0	0	0	0	0	27.11	38	0	1	1	0	0	0	0	1	1	0	1	11	0	0	0	1	0	0	0	2	0		0		0	0	0	0
2	1	60-79	19	2018-03-04	pneumonia	0								2	0	0	0	0	0	22.04	39	0	1	0	1	0	0	0	1	1	1	1	15	0	0	1	0	0	0	0	2	0		0		0	0	0	0
2	1	60-79	10	2017-08-22	pneumonia	0								1	0	0	0	0	0	19.53	39	0	1	1	1	0	0	0	1	1	1	1	7	0	0	0	0	0	0	0	2	0		0		0	0	0	0
2	1	60-79	12	2017-06-23	bronchiolitis	1	0	1	0	1	0	0	0	1	0	0	0	0	0	24.21	38	0	1	1	0	1	0	0	1	0	0	1	5	0	1	1	1	1	1	0	2	0		0		0	0	0	1
4	2	60-79	12	2017-12-17	COPD	1	0	0	1	0	0	0	0	3	0	0	0	0	0	17.15	39	0	1	1	0	0	0	0	1	0	1	1	8	0	1	1	1	0	0	0	2	0		1	2	0	0	0	0
2	2	60-79	18	2017-10-20	other	1	0	0	0	1	0	0	0	3	0	0	0	1	0	28.89	38.8	0	1	0	0	0	1	0	1	0	1	1	10	0	0	0	0	0	0	0	2	1	1	0		0	0	0	0
10	1	60-79	19	2017-12-23	bronchiolitis	1	1	0	0	1	0	1	0	3	0	0	0	0	0	28.41	39	0	1	1	0	0	0	0	1	0	1	1	13	0	0	1	0	0	0	0	2	1	1	0		0	0	0	0
10	2	60-79	19	2017-12-27	pneumonia	0								3	0	0	0	0	0	21.48	39	0	1	1	1	0	0	0	1	1	1	1	2	0	1	1	0	0	0	0	3	0		0		0	0	0	0
2	1	60-79	12	2017-04-13	bronchiolitis	0								3	0	0	0	1	0	18.96	39	0	1	1	0	0	0	0	1	0	0	1	11	0	1	1	0	0	0	0	2	0		0		0	0	0	0
7	2	60-79	12	2017-10-29	pneumonia	1	0	0	1	1	0	0	0	3	0	0	0	0	0	24.22	39.2	0	1	0	0	0	0	0	1	1	1	1	9	0	0	0	0	0	0	0	2	0		0		0	0	0	0
10	1	60-79	12	2018-01-14	pneumonia	1	0	0	0	1	0	1	0	1	0	0	1	1	0	22.38	39	0	1	1	0	0	0	0	1	1	1	1	12	0	0	0	0	0	0	0	2	0		0		0	0	0	0
10	1	60-79	17	2018-01-18	bronchiolitis	0								3	0	0	1	0	0	17.72	39	0	1	1	0	0	0	0	1	0	1	1	2	0	0	1	0	0	0	0	2	1	2	0		0	0	0	0
2	1	60-79	19	2018-03-12	bronchiolitis	0								2	0	0	0	0	0	19.03	40	0	1	1	0	0	0	0	1	1	0	1	12	0	1	1	0	0	0	0	2	1	1	0		0	0	0	0
7	2	60-79	17	2017-09-30	pneumonia	1	0	0	0	0	0	0	0	3	0	0	0	0	0	25.39	40.7	0	1	1	0	0	0	0	1	0	1	1	13	0	1	1	0	0	0	0	2	0		0		0	0	0	0
2	1	60-79	12	2017-10-11	pneumonia	1	0	0	0	1	0	0	0	3	0	0	0	0	0	22.49	39	0	1	1	0	0	0	0	1	0	0	1	8	0	0	1	0	0	0	0	2	0		0		0	0	0	0
4	1	60-79	12	2018-03-10	pneumonia	0								3	0	0	0	0	0	18.94	39	0	1	1	0	0	0	0	1	1	1	1	11	0	0	0	0	0	0	0	1	0		0		0	0	0	0
10	1	60-79	12	2017-04-11	pneumonia	1	0	0	0	1	0	1	0	1	0	0	0	1	0	22.88	39	0	1	1	0	0	0	0	1	0	0	1	11	0	0	0	0	0	0	0	2	0		0		0	0	0	0
10	1	60-79	12	2018-01-31	pneumonia	1	0	0	0	1	0	0	0	2	0	1	1	0	0	22.09	38.8	0	1	1	0	0	0	1	1	0	1	1	9	0	0	0	0	0	0	0	2	0		0		0	0	0	0
10	1	60-79	12	2017-10-23	bronchiolitis	1	0	0	0	0	0	0	0	1	0	0	0	0	0	25.99	39	0	1	1	0	0	0	0	1	0	0	1	12	0	0	1	1	0	0	0	2	0		0		0	0	0	0
10	2	60-79	12	2018-01-10	other	1	0	0	0	0	1	0	0	3	0	0	0	0	0	20.31	38.7	0	1	1	0	0	0	0	1	1	0	1	9	0	0	0	0	0	0	0	2	1	2	0		0	0	0	0
2	2	60-79	18	2017-07-14	infectious fever	1	0	0	0	1	0	1	0	3	0	0	0	0	0	17.78	38.9	0	1	1	0	0	0	1	1	0	0	1	7	0	0	1	0	0	0	0	2	1	1	0		0	0	0	0
4	2	60-79	19	2017-08-23	pneumonia	0								3	0	0	0	0	0	20.83	39	0	1	1	0	0	0	0	1	1	0	1	8	0	0	0	0	0	0	0	2	1	1	0		0	0	0	0
2	2	60-79	17	2017-11-23	pneumonia	1	0	0	0	0	0	1	0	3	0	0	0	0	0	22.89	39.5	0	1	0	0	0	0	0	1	0	1	1	3	0	0	0	0	0	0	0	3	0		0		0	0	0	0
2	2	60-79	19	2017-06-21	pneumonia	0								3	0	0	0	1	0	20.7	39.3	0	1	1	0	0	0	0	1	1	1	1	6	0	0	0	1	0	0	1	2	0		0		0	0	0	0
2	1	60-79	12	2018-02-04	bronchiolitis	0								1	0	0	0	0	0	22.27	38.5	0	1	1	0	0	0	0	1	0	1	1	3	0	0	1	0	0	0	0	2	0		0		0	0	0	0
10	2	60-79	12	2018-02-14	pneumonia	1	0	0	0	1	0	0	0	3	0	0	0	0	0	21.64	39.8	0	1	1	0	0	0	0	1	1	0	1	5	0	0	0	0	0	0	0	2	0		0		0	0	0	0
4	1	60-79	12	2017-12-12	other	1	0	0	0	1	0	0	0	3	0	0	0	0	0	28.69	39.5	0	1	1	0	0	0	0	1	0	1	1	5	0	1	0	1	1	0	1	3	0		0		0	0	0	0
10	2	60-79	12	2017-12-28	bronchiolitis	1	0	0	0	1	0	0	0	3	0	0	0	0	0	27.24	39	1	1	1	0	0	1	0	1	0	0	1	7	0	0	0	0	0	0	0	2	1	2	0		0	0	0	0
2	2	60-79	12	2017-09-30	pneumonia	0								3	0	0	0	0	0	23.44	38.3	0	1	1	0	0	0	0	1	1	1	1	3	0	0	1	0	0	0	0	2	1	1	0		0	0	0	0
10	1	60-79	12	2017-06-09	other	1	0	1	0	0	0	0	0	1	0	0	0	0	0	23.57	39	0	1	1	0	0	0	0	0		0	1	4	0	0	1	0	0	0	0	2	0		0		0	0	0	0
10	2	60-79	17	2017-06-10	pneumonia	1	0	0	0	0	0	0	0	3	0	0	0	1	0	20.7	38	0	1	1	0	0	0	0	1	1	1	1	13	0	0	0	0	0	0	0	2	0		0		0	0	0	0
2	1	60-79	17	2017-09-20	pneumonia	1	0	0	0	0	0	0	1	3	0	0	0	0	0	24.22	38	0	1	1	0	0	0	0	1	1	1	1	18	0	0	1	0	0	0	0	2	0		0		0	0	0	0
4	1	60-79	12	2018-03-21	pneumonia	1	0	1	0	0	0	0	0	1	0	0	0	0	0	24.22	39.2	0	1	1	0	0	0	0	1	1	0	1	10	0	0	1	0	0	0	0	2	0		0		0	0	0	0
10	2	60-79	17	2018-01-13	pneumonia	1	0	0	0	0	0	0	0	3	0	0	0	0	0	27.18	39.4	0	1	1	0	0	0	0	1	1	1	1	14	0	1	0	0	0	0	0	2	0		0		0	0	0	0
2	1	60-79	17	2017-12-03	COPD	0								2	0	0	0	0	0	20.31	38.4	0	1	1	0	0	0	0	1	1	0	1	10	0	0	1	0	0	0	0	2	0		0		0	0	0	0
2	2	60-79	12	2018-03-26	bronchiolitis	0								3	0	0	0	0	0	21.09	38	0	1	1	0	0	0	0	0		1	1	6	0	0	0	0	0	0	0	2	0		0		0	0	0	0
2	2	60-79	18	2018-01-29	pneumonia	1	0	0	0	0	0	0	0	3	0	0	0	0	0	24.45	38.5	0	1	1	0	0	0	0	1	1	1	1	7	0	0	1	0	0	0	0	2	0		1	2	0	0	0	0
2	1	60-79	10	2017-08-12	other	1	0	0	0	0	0	1	0	1	0	0	0	0	0	19	38	0	1	1	0	0	0	0	1	0	1	1	8	0	0	1	0	0	0	0	3	0		0		0	0	0	0
2	1	60-79	12	2017-04-25	other	1	0	0	0	1	0	0	0	2	0	0	0	1	0	22.73	38	0	1	1	0	0	0	0	1	0	1	1	3	0	0	1	0	0	0	0	2	0		0		0	0	0	0
4	1	60-79	19	2017-07-10	pneumonia	0								2	0	0	0	0	0	22.91	39	0	1	1	1	0	0	0	1	1	1	1	14	0	0	0	0	0	0	0	2	0		0		0	0	0	0
10	1	60-79	18	2017-09-04	bronchiolitis	1	0	0	0	1	0	0	0	3	0	0	0	0	0	23.44	38	0	1	1	0	0	0	0	1	1	1	1	2	0	1	0	0	0	0	0	2	0		0		0	0	0	0
2	2	60-79	18	2017-09-02	pneumonia	0								3	0	0	0	0	0	19.53	40	0	1	0	0	0	1	0	1	1	1	1	8	0	0	1	0	0	0	0	2	0		0		0	0	0	0
1	1	60-79	17	2018-01-22	COPD	0								1	0	0	0	0	0	19.53	38.4	0	1	1	0	0	0	0	1	1	0	1	11	0	0	1	0	0	0	0	2	0		0		0	0	0	0
2	1	60-79	11	2018-02-01	bronchiolitis	1	0	1	0	0	0	0	0	2	0	0	0	0	0	26.57	39	0	1	1	0	0	0	0	1	0	0	1	8	0	0	1	0	0	0	0	2	0		0		0	0	0	0
2	2	60-79	12	2018-02-03	pneumonia	0								3	0	0	0	0	0	22.66	38.3	1	1	1	0	0	0	0	1	0	1	1	3	0	0	0	0	0	0	0	2	0		0		0	0	0	0
2	2	60-79	17	2017-03-25	other	0								3	0	0	0	1	0	23.6	39	0	1	1	0	0	0	0	1	1	0	1	6	0	0	1	0	0	0	0	2	0		0		0	0	0	0
10	1	60-79	12	2017-09-16	pneumonia	1	0	0	0	1	0	1	0	2	0	0	0	0	0	19.72	38.6	0	1	0	0	0	0	0	1	0	0	1	14	0	0	0	0	0	0	0	2	0		0		0	0	0	0
10	1	60-79	12	2017-08-22	pneumonia	1	0	0	0	0	0	0	1	2	0	0	0	0	0	19.63	38.1	0	1	1	0	0	0	0	1	1	0	1	9	0	0	0	0	0	0	0	2	0		0		1	0	0	0
4	2	60-79	12	2017-08-12	bronchiolitis	1	0	0	0	0	1	0	0	3	0	0	0	0	0	23.42	39.3	0	1	1	0	0	0	0	1	0	1	1	2	0	0	0	0	0	0	0	1	1	1	0		0	0	0	0
10	2	60-79	12	2018-01-12	pneumonia	0								3	0	1	0	0	0	23.05	38.5	0	1	1	0	0	0	0	1	1	1	1	10	0	0	0	0	0	0	0	2	0		0		0	0	0	0
2	2	60-79	12	2018-01-09	bronchiolitis	1	1	0	0	0	0	0	0	3	0	0	0	0	0	26.67	39.7	0	1	1	0	0	0	0	1	0	1	1	14	0	0	1	0	0	0	0	2	0		0		0	0	0	0
10	2	60-79	12	2018-02-28	pneumonia	0								3	0	0	0	0	0	18.37	39.5	0	1	1	1	0	0	0	1	1	1	1	4	0	0	1	0	0	0	0	2	0		0		0	0	0	0
4	1	60-79	18	2018-01-13	COPD	1	0	0	1	0	0	0	0	2	0	0	0	1	0	23.31	38.3	0	0	1	0	0	0	0	1	1	1	1	10	0	1	0	0	0	0	0	2	0		0		0	0	0	0
10	1	60-79	17	2018-01-19	pneumonia	1	0	0	0	0	0	0	0	2	0	1	0	0	0	19.53	38	0	1	1	0	0	0	0	1	1	1	1	11	0	0	0	0	0	0	0	2	0		0		0	0	0	0
10	1	60-79	19	2017-06-09	other	1	0	0	0	0	0	0	0	3	0	0	0	1	1	21.3	38.3	1	1	1	0	0	0	0	1	0	1	1	3	0	0	0	0	0	0	0	3	0		0		0	0	0	0
4	1	60-79	12	2017-08-26	pneumonia	0								3	0	0	0	0	0	22.86	39	0	1	1	0	0	0	0	1	1	1	1	7	0	0	1	0	0	0	0	2	0		0		0	0	0	0
2	2	60-79	17	2017-05-13	COPD	1	0	0	0	1	0	0	0	3	0	0	0	1	1	20.83	38.8	0	1	1	0	0	0	0	1	0	0	1	10	0	0	1	0	0	0	0	2	0		0		0	0	0	0
10	2	60-79	17	2017-12-11	pneumonia	0								3	0	0	0	0	0	28.44	38.6	0	1	1	0	0	0	0	1	0	0	1	13	0	1	1	1	0	0	1	2	0		1	2	0	0	0	0
10	1	60-79	17	2017-12-10	pneumonia	1	0	0	0	1	0	0	0	1	0	0	0	0	0	23.8	39.6	0	1	1	0	0	0	0	1	1	0	1	12	0	1	0	0	0	0	0	2	0		1	2	0	0	0	0
2	1	60-79	12	2018-01-08	pneumonia	1	0	1	0	0	0	0	0	3	0	0	0	0	0	23.88	39.3	1	1	1	0	0	0	0	1	1	1	1	9	0	1	1	0	0	0	0	2	0		1	2	0	0	0	0
10	2	60-79	17	2018-02-10	pneumonia	1	0	0	0	0	0	1	0	3	0	0	0	0	0	25.48	38.2	0	1	1	0	0	0	0	1	1	1	1	6	0	0	1	0	0	0	0	2	0		1	2	0	0	0	0
10	2	60-79	17	2017-09-09	other	1	0	0	0	0	0	0	0	3	0	0	0	0	0	19.72	39	1	1	1	0	0	0	0	0		0	1	5	0	0	0	0	0	0	0	2	1	1	0		0	0	0	0
2	1	60-79	12	2017-08-30	pneumonia	0								1	0	0	0	0	0	22.49	38.8	0	1	1	0	0	0	0	1	1	0	1	5	0	0	1	0	0	0	0	3	0		0		0	0	0	0
10	2	60-79	12	2018-02-25	other	1	0	0	0	1	0	1	0	3	0	0	0	0	0	25.56	38	0	1	0	0	0	0	0	1	1	0	1	2	0	1	0	1	0	0	0	3	0		0		0	0	0	0
2	2	60-79	12	2017-08-11	infectious fever	0								3	0	0	0	0	0	19.83	38.4	0	1	1	0	0	0	0	1	0	1	1	3	0	0	0	0	0	0	0	2	0		0		0	0	0	0
10	1	60-79	12	2018-01-05	pneumonia	0								1	0	0	0	1	0	23.88	39	0	1	1	0	0	0	0	1	1	1	1	13	0	1	1	0	0	0	0	2	0		0		0	0	0	0
10	1	60-79	12	2018-01-11	other	1	0	0	0	1	0	1	0	3	0	0	0	0	0	20.2	38	0	1	1	0	0	0	0	0		0	1	9	0	0	0	0	0	0	0	2	1	2	0		0	0	0	0
10	1	60-79	12	2017-09-11	pneumonia	1	0	0	0	0	0	0	1	2	0	0	0	0	0	19.49	38.6	0	1	1	0	0	0	0	1	0	1	1	9	0	0	0	0	0	0	0	1	1	1	0		0	0	0	0
2	1	60-79	17	2017-12-07	pneumonia	1	1	0	0	1	0	0	0	3	0	0	0	0	0	20.58	38.8	0	1	1	0	0	0	0	1	1	0	1	16	0	0	1	1	0	0	0	2	0		0		0	0	0	0
4	1	60-79	11	2017-04-03	COPD	1	0	0	0	1	0	0	0	3	0	0	0	1	0	24.3	38.1	0	1	1	0	0	0	0	1	0	0	1	9	0	1	1	0	0	0	0	2	0		0		0	0	0	0
2	2	60-79	12	2017-09-08	pneumonia	1	0	0	1	0	0	0	0	3	0	0	0	0	0	15.62	38.2	0	1	1	0	1	0	0	1	1	0	1	6	0	1	1	0	0	0	0	2	0		0		0	0	0	1
10	1	60-79	17	2017-04-23	pneumonia	1	0	0	0	0	0	0	0	2	0	0	0	0	0	18.07	39	0	1	1	0	0	0	0	1	1	1	1	11	0	0	0	1	0	0	0	2	0		0		0	0	1	0
10	1	60-79	17	2018-01-13	pneumonia	1	0	0	0	0	0	0	0	2	0	0	0	0	0	19.49	39.3	0	1	1	0	0	0	0	1	1	0	1	12	0	0	0	0	0	0	0	2	0		1	2	0	0	0	0
4	1	60-79	12	2018-02-02	bronchiolitis	0								3	0	0	0	0	0	17.58	39.4	0	1	1	0	0	0	0	1	0	1	1	4	0	1	1	0	0	0	0	2	1	2	0		0	0	0	0
10	2	60-79	12	2017-05-16	other	1	0	0	0	1	0	0	0	3	0	0	0	0	0	18.43	39	0	1	1	0	0	0	0	1	1	0	1	3	0	0	1	1	1	1	0	2	0		0		0	0	0	0
10	2	60-79	12	2018-01-10	other	0								3	0	0	1	0	0	28.44	38.7	0	1	1	0	0	0	0	1	0	0	1	8	0	1	1	0	0	0	0	2	0		0		0	0	0	0
2	2	60-79	12	2018-02-16	pneumonia	1	0	0	0	1	0	0	0	3	0	0	0	0	0	22.89	38.3	0	1	1	0	0	0	1	1	1	1	1	7	0	0	1	0	0	0	0	2	0		0		0	0	0	0
10	1	60-79	18	2017-07-23	bronchiolitis	1	0	1	0	1	0	1	0	1	0	0	0	0	0	22.23	38.5	0	1	1	0	0	0	0	1	0	1	1	10	0	0	0	0	0	0	0	2	1	1	0		0	0	0	0
4	2	60-79	12	2017-04-06	COPD	1	0	1	0	1	0	0	0	3	0	0	1	1	0	20.96	39.7	0	1	1	0	0	0	0	1	1	1	1	11	0	0	1	0	0	0	0	2	0		0		0	0	0	0
2	2	60-79	19	2017-06-23	pneumonia	1	0	0	0	1	0	1	0	3	0	0	0	0	0	23.83	38.9	0	1	1	0	0	0	0	1	1	0	1	5	0	0	1	0	0	0	0	2	0		0		1	0	0	0
2	1	60-79	12	2017-09-15	pneumonia	1	0	0	0	0	0	0	0	3	0	0	0	0	0	24.22	38.2	0	1	1	0	0	0	0	1	1	1	1	10	0	0	0	0	0	0	0	2	0		0		0	0	0	0
2	2	60-79	17	2017-12-21	pneumonia	0								3	0	0	0	0	0	18.73	38.3	0	1	1	0	0	0	0	1	1	0	1	13	0	1	1	0	0	0	0	2	0		0		0	0	0	0
2	2	60-79	12	2018-01-30	other	0								3	0	0	0	0	0	17.3	39.9	0	1	1	0	0	0	0	1	1	1	1	5	0	1	1	0	0	0	0	2	1	2	0		0	0	0	0
10	1	60-79	10	2017-09-17	pneumonia	0								1	0	0	0	0	0	18.17	38	0	1	0	0	1	0	0	1	1	0	1	2	0	0	0	0	0	0	0	2	0		0		0	0	0	0
10	2	60-79	17	2017-10-03	pneumonia	0								3	0	0	0	0	0	20.44	38.8	0	1	1	0	0	0	0	1	1	1	1	11	0	1	0	0	0	0	0	2	0		0		0	0	0	0
2	1	60-79	12	2017-10-16	COPD	1	0	0	1	1	1	0	0	2	0	0	0	0	0	20.76	38	0	1	1	0	0	0	0	1	1	0	1	8	0	1	0	1	0	0	0	2	0		0		0	0	0	0
10	1	60-79	17	2017-10-29	pneumonia	0								3	0	0	0	0	0	24.22	39.8	0	1	1	0	0	0	0	1	1	1	1	13	0	0	0	0	0	0	0	2	0		0		0	0	0	0
2	2	60-79	12	2018-01-09	pneumonia	1	0	0	1	1	0	1	0	3	0	0	0	0	0	28.04	39.5	0	1	0	0	0	0	0	1	1	1	1	7	0	0	1	0	0	0	0	2	0		0		0	0	0	0
4	2	60-79	12	2018-01-18	bronchiolitis	1	0	1	0	0	0	0	0	3	0	0	0	0	0	21.48	38.1	0	1	1	0	0	0	0	1	1	0	1	6	0	0	0	0	0	0	0	2	0		0		0	0	0	0
2	1	60-79	12	2018-02-02	other	1	0	0	0	0	0	0	1	2	0	0	0	0	0	23.31	38.9	0	1	1	0	0	0	0	1	0	0	1	8	0	1	1	0	0	0	0	2	0		0		0	0	0	0
2	2	60-79	12	2017-08-31	bronchiolitis	1	0	1	0	1	0	0	0	3	0	0	0	0	0	22.86	39	0	1	1	0	0	0	0	1	0	1	1	15	0	0	1	1	0	0	1	2	1	1	0		0	0	0	0
4	1	60-79	17	2017-09-27	bronchiolitis	1	0	0	0	1	0	1	0	3	0	0	0	0	0	31.74	38	0	1	1	0	0	0	0	1	0	1	1	4	0	0	0	0	0	0	0	2	1	1	0		0	0	0	0
2	2	60-79	18	2017-09-13	pneumonia	1	0	0	0	0	0	0	0	3	0	0	0	0	0	20.7	39	0	1	0	0	0	0	0	1	1	1	1	10	0	0	1	0	0	0	0	2	0		0		0	0	0	0
2	1	60-79	12	2017-10-11	pneumonia	1	0	0	0	1	0	0	0	3	0	0	0	0	0	25.71	38.6	0	1	1	0	0	0	0	1	1	1	1	11	0	1	0	1	0	0	0	2	0		0		0	0	0	0
2	1	60-79	17	2017-08-11	bronchiolitis	1	0	0	0	1	1	0	0	2	0	0	1	0	0	23.14	39.3	0	1	1	0	0	0	0	1	0	1	1	12	0	1	1	0	0	0	0	2	0		0		0	0	0	0
6	2	60-79	12	2017-04-10	pneumonia	1	0	0	0	1	0	1	0	3	0	0	0	0	0	21.68	38.9	0	1	0	0	1	0	0	1	1	0	1	1	0	1	0	0	0	0	0	3	0		0		0	0	0	0
10	2	60-79	12	2017-11-20	other	1	0	0	0	1	0	1	1	3	0	0	0	0	0	20.76	39	0	1	0	0	0	0	0	1	1	0	1	5	0	0	1	0	0	0	0	2	0		0		0	0	0	0
2	2	60-79	18	2017-12-25	pneumonia	1	0	0	0	1	0	0	0	3	0	0	0	0	0	24.22	38.4	0	1	1	1	0	0	0	1	1	1	1	11	0	1	1	0	0	0	0	2	0		1	2	0	0	0	0
2	2	60-79	17	2017-09-11	bronchiolitis	1	0	0	0	1	0	1	0	3	0	0	0	0	0	25.15	38.5	0	1	0	0	0	0	0	1	0	1	1	7	0	0	1	0	0	0	0	2	1	1	0		0	0	0	0
10	1	60-79	12	2017-07-10	other	1	0	1	0	0	0	0	1	2	0	0	0	0	0	16.16	39	0	1	1	0	0	0	0	1	1	1	1	8	0	0	0	0	0	0	0	2	0		0		0	0	0	0
10	2	60-79	12	2018-02-09	pneumonia	1	0	0	0	0	0	1	0	3	0	0	1	0	0	24.97	38	1	1	0	0	0	0	0	1	0	0	1	9	0	0	0	0	0	0	0	2	0		0		0	0	0	0
2	2	60-79	18	2018-02-13	pneumonia	0								3	0	0	0	0	0	23.83	39	0	1	1	0	0	0	0	1	1	1	1	3	0	0	0	1	1	0	0	2	0		0		0	0	0	0
2	1	60-79	12	2018-02-10	COPD	1	0	1	0	0	0	0	0	2	0	0	0	0	0	27.34	39.2	0	1	1	0	0	0	0	1	1	0	1	13	0	1	1	0	0	0	0	2	0		0		0	0	0	0
10	2	60-79	17	2018-02-20	pneumonia	0								3	0	0	0	0	0	20.43	38.5	1	1	1	0	0	0	0	1	1	1	1	20	1	0	0	0	0	0	0	2	0		0		0	0	0	0
2	1	60-79	12	2017-09-03	pneumonia	1	0	0	0	1	0	1	0	2	0	0	0	0	0	24.22	38	0	1	1	0	0	0	0	1	1	1	1	12	0	0	1	0	0	0	0	2	0		0		0	0	0	0
2	2	60-79	12	2017-08-30	pneumonia	1	0	0	0	1	0	0	0	3	0	0	0	0	0	23.44	39.1	0	1	1	0	0	0	0	1	1	1	1	13	0	0	0	0	0	0	0	2	0		0		0	0	0	0
10	2	60-79	12	2017-08-28	pneumonia	1	0	0	0	1	0	1	0	3	0	0	0	0	0	24.65	39	0	1	1	0	0	0	0	1	0	0	1	14	0	1	1	0	0	0	0	2	1	1	0		0	0	0	0
2	1	60-79	17	2017-11-04	bronchiolitis	1	0	1	0	0	0	0	1	2	0	0	0	0	0	20.9	39	0	1	1	0	0	0	0	1	1	1	1	9	0	1	1	0	0	0	0	2	0		0		1	0	0	0
10	2	60-79	12	2017-11-19	pneumonia	1	0	0	0	0	0	0	0	3	0	0	0	0	0	15.62	38.8	0	1	1	0	0	0	0	1	0	0	1	3	0	0	0	1	0	0	1	3	1	1	0		0	0	0	0
2	2	60-79	18	2017-08-10	other	0								3	0	0	0	1	0	21.3	39.5	1	1	1	0	0	0	0	1	0	1	1	6	0	0	0	0	0	0	0	2	0		0		0	0	0	0
10	2	60-79	12	2018-02-18	pneumonia	0								3	0	0	0	0	0	18.75	39	0	1	1	0	0	0	0	1	0	1	1	11	0	0	0	0	0	0	0	2	0		0		0	0	0	0
2	2	60-79	17	2018-03-08	bronchiolitis	1	1	0	0	0	0	1	0	3	0	0	0	0	0	27.04	39	0	0	1	1	0	0	0	1	1	1	1	13	0	0	1	1	1	0	0	2	0		0		0	0	0	0
2	1	60-79	12	2017-08-23	bronchiolitis	1	0	0	0	0	0	0	0	2	0	0	0	0	0	13.84	38	0	1	1	0	0	0	0	1	1	1	1	8	0	0	0	0	0	0	0	2	0		0		0	0	0	0
10	1	60-79	17	2018-01-10	pneumonia	1	0	0	0	0	1	1	0	1	0	0	0	1	0	25.82	40	0	1	1	0	0	0	0	1	1	1	1	9	0	1	1	0	0	0	0	2	0		1	2	0	0	0	0
2	2	60-79	18	2017-07-30	infectious fever	1	0	0	0	1	0	1	0	3	0	0	0	0	0	23.44	39.6	0	1	1	0	0	0	1	1	1	0	1	4	0	1	1	0	0	0	0	2	1	1	0		0	0	0	0
4	1	60-79	12	2017-09-08	bronchiolitis	0								1	0	0	0	0	0	15.56	39.4	0	1	1	0	0	0	0	1	1	1	1	5	0	0	1	0	0	0	0	2	1	1	0		0	0	0	0
4	2	60-79	12	2017-08-16	other	0								3	0	0	0	0	0	20.43	38.4	0	1	1	0	0	0	0	1	0	1	1	2	0	0	0	0	0	0	0	1	1	1	0		0	0	0	0
10	2	60-79	12	2017-12-07	pneumonia	1	0	0	0	0	0	0	1	3	0	0	0	0	0	26.71	38	0	1	1	0	0	0	0	1	1	0	1	10	0	0	0	0	0	0	0	2	0		0		0	0	0	0
10	2	60-79	18	2018-01-08	bronchiolitis	1	0	0	0	1	0	1	0	3	0	0	0	0	0	20.83	38	0	1	0	0	0	0	0	1	0	0	1	8	0	0	0	0	0	0	0	2	0		0		0	0	0	0
2	1	60-79	18	2018-01-20	COPD	1	0	0	1	0	0	0	0	3	0	0	0	0	0	24.98	39	0	1	1	0	0	0	0	1	0	1	1	13	0	1	0	0	0	0	0	2	0		0		0	0	0	0
10	2	60-79	12	2018-01-27	pneumonia	1	0	0	0	1	0	1	0	3	0	0	1	1	0	21.45	38.8	0	1	0	0	0	0	0	1	1	0	1	4	0	0	0	0	0	0	0	2	0		0		0	0	0	0
10	1	60-79	17	2018-02-03	pneumonia	1	0	0	0	1	1	1	0	1	0	0	0	0	0	28.1	39.1	0	1	1	0	0	0	0	1	1	0	1	8	0	1	0	0	0	0	0	2	0		0		0	0	0	0
10	1	60-79	12	2018-02-22	pneumonia	1	0	0	0	1	1	1	0	2	0	0	0	0	0	28.47	38.8	0	1	1	0	0	0	0	1	1	0	1	2	0	0	0	0	0	0	0	2	0		0		0	0	0	0
4	1	60-79	12	2017-04-07	bronchiolitis	1	0	1	0	1	0	0	0	3	0	0	0	1	0	22.28	38.6	0	1	1	0	0	0	0	1	1	1	1	2	0	0	0	0	0	0	0	2	0		0		0	0	0	0
2	1	60-79	17	2017-07-01	bronchiolitis	1	0	0	0	0	0	0	0	3	0	0	0	0	0	17.67	38.2	0	1	1	0	0	0	0	0		1	1	8	0	1	0	0	0	0	0	2	0		0		0	0	0	0
4	2	60-79	18	2018-01-15	other	1	0	0	0	0	1	0	0	3	0	0	1	0	0	21.23	38	0	1	0	0	0	0	0	1	0	0	1	1	1	0	0	0	0	0	0	1	0		1	2	0	0	0	0
4	2	60-79	12	2018-02-06	bronchiolitis	1	0	0	0	1	0	1	0	3	0	0	0	0	0	18.37	38.2	0	1	1	1	0	0	0	1	0	0	1	6	0	0	0	0	0	0	0	2	1	2	0		0	0	0	0
2	2	60-79	12	2017-08-09	pneumonia	1	0	0	0	1	0	0	0	3	0	0	0	0	0	20.4	38.2	0	1	1	0	0	0	0	1	1	1	1	11	0	0	1	0	0	0	0	2	1	1	0		0	0	0	0
2	1	60-79	12	2017-08-18	other	0								1	0	0	0	0	0	23.57	39	0	1	1	0	0	0	0	1	0	1	1	11	0	0	1	0	0	0	0	2	1	1	0		0	0	0	0
3	1	60-79	18	2017-08-08	infectious fever	1	0	0	0	0	0	0	0	1	0	0	0	0	0	20.06	39	0	1	0	0	0	0	1	1	0	1	1	11	0	0	1	0	0	0	0	2	0		0		0	0	0	0
2	2	60-79	12	2017-08-28	pneumonia	1	1	0	0	1	0	0	0	3	0	0	0	0	0	22.04	38	0	1	1	0	1	0	0	1	0	0	1	10	0	1	1	0	0	0	0	2	0		0		0	0	0	0
2	2	60-79	17	2018-02-24	COPD	1	0	0	1	1	0	0	0	3	0	0	0	0	0	24.03	38.8	0	1	1	0	0	0	0	1	1	1	1	14	0	1	1	0	0	0	0	2	0		0		0	0	0	0
2	1	60-79	12	2018-01-13	bronchiolitis	1	0	1	0	0	0	0	0	1	0	0	0	0	0	20.76	39.9	0	1	1	0	0	0	0	1	1	1	1	14	0	1	1	0	0	0	0	2	1	2	0		0	0	0	0
10	2	60-79	12	2017-12-23	bronchiolitis	1	0	1	0	0	0	0	0	3	0	0	0	0	0	22.22	38.5	0	1	0	0	0	0	0	1	0	0	1	11	0	0	1	0	0	0	0	2	0		0		0	0	0	0
10	2	60-79	12	2017-08-26	other	1	0	0	0	1	0	0	0	3	0	0	0	0	0	20.57	39	0	1	1	0	0	0	0	1	1	1	0		0	0	0	0	0	0	0	2	0		0		0	0	0	0
2	2	60-79	17	2017-12-02	pneumonia	1	0	0	0	1	0	0	0	3	0	0	0	0	0	25.15	38	0	1	1	1	0	0	0	1	1	1	1	12	0	0	1	0	0	0	0	2	0		0		0	0	0	0
2	2	60-79	14	2017-10-09	infectious fever	0								3	0	0	0	0	0	22.48	39.4	0	1	1	0	0	0	0	1	0	1	1	11	0	0	0	0	0	0	0	2	0		0		1	0	0	0
2	1	60-79	17	2017-12-05	pneumonia	1	0	0	0	0	0	0	0	1	0	0	0	0	0	17.48	38.3	0	1	0	1	0	0	0	1	0	1	1	10	0	1	1	0	0	0	0	2	0		1	2	0	0	0	0
2	1	60-79	18	2017-08-04	pneumonia	1	0	0	0	0	0	1	1	2	0	0	0	0	0	19.03	40	0	1	1	0	0	0	0	1	1	0	1	7	0	0	0	0	0	0	0	2	1	1	0		0	0	0	0
2	1	60-79	12	2017-04-16	COPD	1	0	0	0	1	0	0	0	2	0	0	0	0	0	25.28	38.5	0	1	1	0	0	0	0	1	1	1	1	9	0	0	1	0	0	0	0	2	0		0		0	0	0	0
10	1	60-79	12	2017-08-20	pneumonia	1	0	1	1	0	0	0	0	3	0	0	0	0	0	21.72	39.3	0	1	1	0	0	0	0	1	1	0	1	6	0	0	0	1	0	0	0	2	0		0		0	0	0	0
10	1	60-79	17	2017-08-12	pneumonia	0								1	0	0	0	0	0	18.42	38.8	0	1	1	0	0	0	0	1	0	1	1	14	0	0	1	0	0	0	0	2	0		0		0	0	0	0
2	2	60-79	12	2017-06-09	bronchiolitis	1	0	0	1	1	0	0	0	3	0	0	0	0	0	19.98	38.1	0	1	1	0	0	0	0	1	1	0	1	13	0	1	1	0	0	0	0	2	0		0		0	0	1	0
4	1	60-79	12	2017-07-26	pneumonia	1	0	0	0	1	0	0	0	2	0	0	0	0	0	23.74	38.7	0	1	1	0	0	0	0	1	1	0	1	7	0	0	0	0	0	0	0	2	1	1	0		0	0	0	0
2	1	60-79	8	2017-07-24	pneumonia	1	0	0	0	0	0	0	0	2	0	0	0	0	0	16.11	39.5	0	1	1	0	0	0	0	1	1	1	1	7	0	0	0	0	0	0	0	2	0		0		0	0	0	0
2	2	60-79	13	2017-09-03	pneumonia	1	0	0	0	1	0	0	0	3	0	0	0	0	0	14.06	38.1	0	1	1	0	0	0	0	1	1	1	1	8	0	1	1	1	0	0	1	2	0		0		0	0	0	0
10	1	60-79	17	2017-04-24	pneumonia	1	0	0	0	1	0	0	0	3	0	0	0	0	1	20.52	39.4	0	1	1	0	0	0	0	1	1	1	1	3	0	0	1	0	0	0	0	2	0		0		0	0	0	0
2	1	60-79	12	2017-08-27	other	0								1	0	0	1	0	0	20.76	39.5	0	1	1	0	0	0	0	1	0	0	0		1	0	1	0	0	0	0	2	1	1	0		0	0	0	0
2	2	60-79	18	2017-10-02	pneumonia	1	0	0	0	1	0	0	0	3	0	0	0	0	0	18.03	39	0	1	1	0	0	0	0	1	1	1	1	11	0	0	0	0	0	0	0	2	0		0		0	0	0	0
2	1	60-79	12	2017-07-18	pneumonia	1	1	1	0	0	0	0	0	3	0	0	0	1	0	25.54	38.5	0	1	1	0	0	0	0	1	1	1	1	7	0	0	0	0	0	0	0	2	0		0		1	0	0	0
2	1	60-79	17	2017-08-12	pneumonia	1	0	0	0	1	0	0	0	3	0	0	0	0	0	23.03	39.7	1	1	1	0	0	0	0	1	1	1	1	11	0	0	0	0	0	0	0	2	0		0		1	0	0	0
2	1	60-79	17	2017-04-21	pneumonia	1	0	0	0	1	0	0	0	1	0	0	0	0	0	27.14	38.7	0	1	1	0	0	0	0	1	1	0	1	9	0	0	0	0	0	0	0	2	0		0		0	0	0	0
2	1	60-79	12	2017-07-21	pneumonia	1	0	0	0	1	0	1	0	2	0	0	0	0	0	23.11	38.3	0	1	1	0	0	0	0	1	1	1	1	11	0	0	0	1	0	0	0	2	0		0		0	0	0	0
10	1	60-79	12	2018-01-23	bronchiolitis	1	1	0	0	0	0	0	0	3	0	0	0	0	0	19.72	38	0	1	1	0	0	0	0	1	1	0	1	16	0	0	0	0	0	0	0	2	0		0		0	0	0	0
10	2	60-79	18	2017-08-09	pneumonia	1	0	0	0	0	0	0	1	3	0	0	0	0	0	14.38	39	0	1	0	0	0	0	0	1	1	0	1	3	0	1	1	0	0	0	0	2	0		0		0	0	0	1
2	2	60-79	12	2018-02-24	pneumonia	1	0	0	0	0	0	0	1	3	0	0	0	0	0	25	38.5	0	1	1	0	0	0	0	1	1	1	1	11	0	0	1	0	0	0	0	2	0		1	2	0	0	0	0
4	1	60-79	18	2017-08-04	pneumonia	0								2	0	0	0	0	0	22.86	39.5	0	1	1	0	0	0	0	1	1	1	1	8	0	0	0	0	0	0	0	2	1	1	0		0	0	0	0
10	1	60-79	9	2017-08-22	pneumonia	1	0	0	0	1	0	0	0	1	0	0	0	0	0	27.68	38.3	0	1	1	0	0	0	0	1	1	1	1	6	0	0	0	0	0	0	0	2	1	1	0		0	0	0	0
2	1	60-79	17	2017-08-22	COPD	1	0	0	1	1	0	0	0	2	0	0	0	0	0	20.76	38.8	0	1	1	0	0	0	0	1	0	0	1	10	0	1	1	0	0	0	0	2	1	1	0		0	0	0	0
10	1	60-79	12	2018-03-04	bronchiolitis	1	0	1	0	1	0	0	0	2	0	0	0	0	0	18.36	39	0	1	1	0	0	0	0	1	0	0	1	2	0	0	1	1	1	0	0	3	0		0		0	0	0	0
10	1	60-79	18	2017-08-19	infectious fever	1	0	0	0	1	0	1	0	3	0	0	0	0	0	27.73	38.2	0	1	1	0	0	0	0	1	0	0	1	5	0	0	0	0	0	0	0	2	0		0		0	0	0	0
2	1	60-79	17	2017-12-19	pneumonia	1	0	0	0	0	0	1	0	2	0	0	0	0	0	19.47	40	1	1	1	0	0	0	0	1	1	1	1	9	0	0	1	0	0	0	0	2	0		0		0	0	0	0
10	1	60-79	12	2018-02-09	pneumonia	1	0	0	0	1	0	1	0	3	0	0	0	0	0	27.55	38	0	1	1	0	0	0	0	1	1	0	1	9	0	0	0	0	0	0	0	2	0		0		0	0	0	0
10	2	60-79	17	2018-03-03	pneumonia	0								3	0	0	0	0	0	24.65	38.1	1	1	1	0	0	0	0	1	1	1	1	12	0	1	1	1	1	0	0	2	0		0		0	0	0	0
4	1	60-79	12	2017-12-28	pneumonia	1	0	0	0	1	0	0	0	2	0	0	0	0	0	18.37	38.3	0	1	1	0	0	0	0	1	1	1	1	11	0	1	0	0	0	0	0	2	0		1	2	0	0	0	0
4	1	60-79	19	2017-03-23	pneumonia	1	0	0	0	0	0	1	0	2	0	1	0	0	0	20.8	39.2	0	1	1	0	0	0	0	1	1	0	1	10	0	0	0	0	0	0	0	2	0		0		0	0	0	0
2	1	60-79	12	2017-08-30	infectious fever	1	0	0	0	0	0	0	1	2	0	0	0	0	0	22.41	38	1	1	1	0	0	0	0	1	0	1	1	9	0	0	0	0	0	0	0	2	0		0		0	0	0	0
4	1	60-79	12	2017-10-30	COPD	0								3	0	0	0	0	0	27.68	38.5	0	1	0	0	0	0	0	0		0	1	8	0	1	0	0	0	0	0	2	0		0		0	0	0	0
10	2	60-79	12	2017-09-14	other	1	0	1	0	1	0	0	0	3	0	0	0	0	0	29.52	38.8	0	1	1	0	0	0	0	1	0	0	1	8	0	0	1	0	0	0	0	2	0		0		0	0	0	0
10	2	60-79	12	2018-01-14	pneumonia	0								3	0	0	0	0	0	19.23	38.2	0	1	1	0	0	0	0	1	1	1	1	9	0	1	1	1	1	0	1	2	0		0		0	0	0	0
2	2	60-79	18	2017-11-05	pneumonia	1	0	0	0	1	1	1	0	3	0	0	0	0	0	25.33	38.5	0	1	1	0	0	0	0	1	1	1	1	9	0	1	0	0	0	0	0	2	0		0		1	0	0	0
4	2	60-79	12	2017-09-17	pneumonia	0								3	0	0	0	0	0	21.48	39.4	0	1	1	0	0	0	0	1	1	1	1	10	0	0	1	0	0	0	0	2	0		0		0	0	0	0
4	2	60-79	18	2018-02-24	pneumonia	1	1	0	0	0	0	0	0	3	0	0	0	0	0	17.78	39.7	0	1	1	0	0	0	0	1	1	0	1	8	1	1	0	0	0	0	0	2	0		0		0	0	0	0
4	1	60-79	12	2018-03-12	pneumonia	1	0	1	0	0	0	0	0	2	0	0	0	0	0	19.03	39.2	0	1	1	0	0	1	0	1	1	1	1	11	0	1	1	0	0	0	0	2	0		0		0	0	0	0
4	2	60-79	12	2017-06-01	bronchiolitis	1	0	1	0	0	0	0	0	3	0	0	0	1	0	23.53	39.3	0	1	1	0	0	0	0	1	1	0	1	6	0	0	0	0	0	0	0	1	0		0		0	0	0	0
10	1	60-79	17	2017-04-14	pneumonia	1	0	0	0	0	0	0	0	3	0	0	0	1	0	19.27	39.8	0	1	1	0	0	0	0	1	0	1	1	12	0	0	0	0	0	0	0	2	0		0		0	0	0	0
2	2	60-79	9	2018-03-04	pneumonia	0								3	0	0	0	0	0	24.84	38.4	0	1	1	1	0	0	0	1	1	1	1	5	0	0	0	0	0	0	0	2	0		0		0	0	0	0
2	1	60-79	12	2017-04-03	bronchiolitis	1	0	0	0	1	0	0	0	3	0	0	0	0	0	20.8	38.2	0	1	1	0	0	0	0	1	0	0	1	11	0	1	1	1	1	0	0	2	0		0		0	0	0	0
10	2	60-79	12	2017-08-23	pneumonia	1	1	1	0	0	0	0	0	3	0	0	1	1	0	25.33	39	0	1	1	0	0	0	0	1	1	0	1	11	0	1	1	0	0	0	0	2	0		0		0	0	0	0
10	1	60-79	12	2018-01-13	pneumonia	1	0	0	0	1	0	0	0	2	0	0	0	0	0	20.31	38	0	1	1	0	0	0	0	1	1	0	1	6	0	0	0	0	0	0	0	2	0		1	2	0	0	0	0
2	1	60-79	19	2017-07-04	infectious fever	1	0	0	0	0	0	0	0	3	0	0	0	0	0	19.15	40	0	1	1	0	0	0	0	0		0	1	2	0	1	1	1	0	0	0	3	0		0		0	0	0	0
2	2	60-79	12	2018-01-08	pneumonia	0								3	0	0	0	0	0	24.22	38.6	0	1	1	0	0	0	0	1	1	1	1	13	0	0	1	0	0	0	0	2	0		0		0	0	0	0
10	2	60-79	17	2018-01-23	pneumonia	1	0	1	0	0	0	0	0	3	0	0	0	0	0	19.53	38.5	0	1	1	0	0	0	0	1	1	1	1	13	0	0	1	0	0	0	0	2	0		0		0	0	0	0
4	1	60-79	12	2018-02-04	COPD	1	0	0	1	1	0	0	0	1	0	0	0	0	0	19.49	38.2	0	1	1	0	0	0	0	1	1	0	1	3	0	1	1	0	0	0	0	2	0		0		0	0	0	0
10	1	60-79	12	2018-02-14	pneumonia	0								2	0	0	0	0	0	23.51	38.1	0	1	1	0	0	0	0	1	1	0	1	6	0	1	0	0	0	0	0	2	0		0		0	0	0	0
6	2	60-79	12	2018-02-19	COPD	1	1	0	1	0	0	0	0	3	0	0	0	1	0	20.81	40	0	1	1	0	0	0	0	1	0	1	1	17	0	1	1	0	0	0	0	2	0		0		0	0	0	0
2	1	60-79	17	2018-03-18	pneumonia	1	0	0	0	0	0	0	0	1	0	0	0	0	0	20.69	39.2	0	1	1	0	0	0	0	1	1	1	1	10	0	0	1	1	0	0	0	2	0		0		0	0	0	0
4	2	60-79	12	2018-02-19	pneumonia	0								3	0	0	0	0	0	16	38	0	1	1	0	0	0	0	1	1	0	1	11	0	0	0	0	0	0	0	2	0		0		0	0	0	0
4	2	60-79	9	2017-12-31	pneumonia	1	0	0	0	1	0	1	0	3	0	0	0	0	0	24.97	38.2	0	1	1	0	0	0	0	1	0	0	1	2	0	1	0	0	0	0	0	2	1	2	0		0	0	0	0
10	2	60-79	17	2017-09-15	pneumonia	1	0	0	0	1	0	0	0	3	0	0	0	0	0	22.27	38.6	0	1	1	0	0	0	0	1	1	1	1	13	0	0	1	0	0	0	0	2	1	1	0		0	0	0	0
4	1	60-79	19	2017-04-18	pneumonia	0								1	0	0	1	1	0	14.69	38	0	1	0	0	0	0	0	1	1	0	1	2	0	0	0	0	0	0	0	2	0		0		0	0	0	0
4	1	60-79	19	2017-11-28	pneumonia	1	0	0	0	0	0	0	0	2	0	0	0	0	0	24.22	39.7	0	1	1	0	0	0	0	1	1	0	1	13	0	1	0	0	0	0	0	2	1	1	0		0	0	0	0
2	1	60-79	17	2018-03-01	pneumonia	0								2	0	0	0	0	0	25.78	40	0	1	1	0	0	0	0	1	1	1	1	7	0	0	1	0	0	0	0	2	0		0		0	0	1	0
4	2	60-79	17	2017-04-16	pneumonia	1	0	1	0	0	0	0	0	3	0	0	0	0	0	19.35	39	0	1	1	0	0	0	0	1	1	1	1	5	0	1	1	0	0	0	0	2	0		0		0	0	0	0
2	1	60-79	12	2017-09-03	COPD	1	0	0	1	0	0	0	0	2	0	0	0	0	0	26.78	38.4	0	1	1	0	0	0	0	1	0	1	1	11	0	1	1	0	0	0	0	2	0		0		0	0	0	0
4	2	60-79	12	2018-01-08	pneumonia	1	0	0	0	0	0	0	0	3	0	0	0	0	0	20.81	39.5	0	1	1	0	0	0	0	1	0	1	1	4	1	0	0	0	0	0	0	2	0		0		0	0	0	0
10	1	60-79	19	2018-01-19	pneumonia	1	0	1	0	0	0	0	0	3	0	0	0	0	0	20.76	40.3	0	1	1	0	0	0	0	1	1	1	1	13	0	0	0	1	0	0	0	2	0		0		0	0	0	0
4	1	60-79	12	2018-02-10	bronchiolitis	1	0	1	0	0	0	0	0	1	0	0	0	0	0	25.51	39	0	1	1	1	1	0	0	1	1	1	1	2	0	0	1	0	0	0	0	1	0		0		0	0	0	0
2	2	60-79	18	2017-09-22	other	1	0	0	0	0	0	1	0	3	0	0	0	0	0	24.97	38.7	0	1	1	0	0	0	0	1	1	1	1	14	0	0	1	1	0	0	1	2	0		0		0	0	0	1
4	1	60-79	17	2017-09-12	other	1	0	0	0	0	1	0	0	3	0	0	0	0	0	20.2	38.8	0	1	1	0	0	0	0	1	1	0	1	10	0	1	1	0	0	0	0	2	0		0		0	0	0	0
10	2	60-79	12	2017-04-30	pneumonia	1	0	0	0	1	0	0	0	3	0	0	0	0	0	18.13	39.7	0	1	1	0	0	0	0	1	1	0	1	2	0	1	1	1	1	1	0	2	0		0		0	0	0	0
2	2	60-79	18	2017-08-10	bronchiolitis	1	0	0	0	0	0	0	0	3	0	0	0	0	0	15.27	38.5	0	1	1	0	0	0	0	1	1	0	1	6	0	0	1	0	0	0	0	2	0		0		0	0	1	0
2	1	60-79	19	2017-11-07	pneumonia	1	0	0	0	0	0	0	1	2	0	0	0	0	0	24.22	38.5	0	1	1	0	0	0	0	1	1	1	1	15	0	0	1	0	0	0	0	2	0		0		0	0	0	0
2	2	60-79	12	2017-12-21	COPD	1	0	1	1	0	0	0	0	3	0	0	0	0	0	23.44	39.1	0	1	1	0	1	0	0	1	1	1	1	11	0	1	1	0	0	0	0	2	0		0		0	0	0	0
10	2	60-79	12	2018-01-30	pneumonia	1	0	0	0	1	0	0	0	3	0	0	1	0	0	17.48	38.5	0	1	1	0	0	0	0	1	1	1	1	9	0	0	0	0	0	0	0	2	0		0		0	0	0	0
2	1	60-79	12	2018-02-05	bronchiolitis	1	1	0	0	0	0	0	0	3	0	0	0	0	0	20.57	39.2	0	1	1	0	0	0	0	1	1	1	1	13	0	1	1	0	0	0	0	2	0		0		0	0	0	0
5	2	60-79	17	2018-02-04	bronchiolitis	1	0	0	0	1	0	1	0	3	0	0	0	0	0	23.05	38	0	1	1	0	0	0	0	1	0	0	1	10	0	0	1	0	0	0	0	1	0		0		0	0	0	0
4	1	>=80	12	2017-04-09	bronchiolitis	1	0	0	0	0	0	0	0	2	0	0	0	1	0	17.85	38	0	1	1	0	0	0	0	1	0	1	1	4	0	0	1	0	0	0	0	2	0		0		0	0	0	0
2	1	>=80	17	2018-03-24	bronchiolitis	1	0	0	0	0	0	0	0	2	0	0	0	0	0	21.48	39	0	1	1	1	0	0	0	1	0	1	1	7	0	0	1	0	0	0	0	2	0		0		0	0	0	0
4	1	>=80	12	2018-01-16	infectious fever	1	0	0	0	0	0	0	0	3	0	0	0	0	0	22.86	38.5	0	1	1	0	1	0	0	1	0	0	1	5	0	0	0	0	0	0	0	2	0		1	2	0	0	0	0
10	2	>=80	17	2017-05-22	pneumonia	1	0	0	0	1	1	1	0	3	0	0	0	0	0	20.4	38.6	0	1	1	0	0	0	0	1	1	0	1	7	0	0	0	0	0	0	0	2	0		0		0	0	0	0
2	2	>=80	18	2017-08-22	pneumonia	1	0	0	0	1	0	0	0	3	0	0	0	0	0	22.89	39.5	1	1	1	0	0	0	0	1	1	1	1	12	0	1	1	1	0	0	1	2	0		0		0	0	0	0
7	1	>=80	12	2017-11-09	pneumonia	1	0	0	0	1	0	0	0	3	0	0	0	0	0	19.03	38	0	1	1	0	0	0	0	1	1	0	1	4	0	0	1	0	0	0	0	2	0		0		0	0	0	0
10	2	>=80	12	2017-04-15	pneumonia	1	0	0	0	1	1	0	0	3	0	0	0	1	0	19.79	39	0	1	1	0	0	0	0	1	0	1	1	8	0	0	1	0	0	0	0	2	0		0		0	0	0	0
2	2	>=80	12	2017-09-19	pneumonia	1	0	0	1	1	0	0	0	3	0	0	0	0	0	23.44	39.7	0	1	1	0	0	0	0	1	1	1	1	2	0	1	1	0	0	0	0	2	0		0		0	0	0	0
4	1	>=80	17	2017-06-01	COPD	1	0	1	0	0	0	1	0	3	0	0	0	0	0	23.14	38.2	0	1	1	0	0	0	0	1	0	1	1	8	0	1	1	0	0	0	0	2	0		0		0	0	0	0
2	1	>=80	12	2017-11-20	pneumonia	1	0	0	0	0	1	0	0	1	0	0	0	0	0	24.22	38	0	1	1	1	0	0	0	1	0	1	1	5	0	0	1	0	0	0	0	2	1	1	0		0	0	0	0
2	2	>=80	17	2018-01-20	bronchiolitis	1	0	1	0	1	0	0	0	3	0	0	0	0	0	23.31	39.8	0	1	1	0	0	0	0	1	1	1	1	10	0	0	1	1	0	0	1	2	0		0		0	0	0	0
10	1	>=80	18	2017-12-24	pneumonia	1	0	0	0	1	0	0	0	3	0	0	0	0	0	21.49	39.4	0	1	1	0	0	0	1	1	1	1	0		0	0	0	0	0	0	0	2	0		0		0	0	0	0
2	1	>=80	12	2018-01-15	bronchiolitis	1	0	1	0	0	0	0	0	2	0	0	0	0	0	15.24	39.1	0	1	1	0	0	0	0	1	0	0	1	13	0	1	1	1	1	0	1	2	0		1	2	0	0	0	0
10	2	>=80	12	2018-01-18	bronchiolitis	1	0	0	0	1	0	0	0	3	0	0	1	0	0	24.61	38	0	1	1	0	0	0	0	1	0	0	1	6	0	0	0	0	0	0	0	2	0		1	2	0	0	0	0
2	1	>=80	12	2017-05-21	pneumonia	1	0	0	0	1	0	0	0	3	0	0	0	0	0	20.62	39.4	0	1	0	0	0	1	0	1	1	0	1	10	0	0	1	0	0	0	0	2	0		0		0	0	0	0
4	2	>=80	12	2017-08-15	pneumonia	1	0	0	0	0	0	0	0	3	0	0	0	0	0	27.55	38.1	0	1	1	0	0	0	0	1	1	0	1	8	0	0	0	0	0	0	0	2	0		0		0	0	0	0
10	2	>=80	12	2018-03-03	bronchiolitis	1	0	0	0	0	1	0	0	3	0	1	1	0	0	17.7	38	0	1	1	0	0	0	0	1	1	1	1	10	0	0	0	0	0	0	0	2	0		0		0	0	0	0
4	2	>=80	19	2017-10-22	infectious fever	1	0	0	0	1	0	0	0	3	0	0	0	0	0	22.03	39.9	0	1	0	0	0	0	0	1	0	1	1	11	0	1	0	0	0	0	0	2	0		0		0	0	0	0
2	2	>=80	12	2017-11-24	pneumonia	0								3	0	0	0	0	0	22.04	38.5	0	1	0	0	0	0	0	1	1	1	1	18	0	1	1	1	0	0	1	2	0		0		0	0	0	0
10	2	>=80	17	2018-01-27	pneumonia	1	0	0	0	1	1	0	0	3	0	0	0	0	0	19.98	38.5	0	1	1	0	0	0	0	1	0	0	1	11	0	0	0	1	0	0	0	2	0		0		0	0	0	0
4	1	>=80	12	2018-03-19	bronchiolitis	1	0	1	0	1	0	0	0	2	0	0	0	0	0	14.53	38.5	0	1	1	0	0	0	0	1	1	0	1	8	0	1	1	0	0	0	0	2	0		0		0	0	1	0
10	1	>=80	17	2018-01-24	other	0								1	0	0	0	0	0	23.44	38	0	1	0	0	0	0	0	1	1	0	1	14	0	1	1	0	0	0	0	2	0		1	2	0	0	0	0
4	2	>=80	17	2018-01-10	infectious fever	1	0	1	0	0	0	0	0	3	0	0	0	0	0	15.62	38.9	0	1	1	0	0	0	1	1	1	1	1	7	1	0	0	0	0	0	0	1	0		1	2	0	0	0	0
4	2	>=80	18	2017-12-16	bronchiolitis	1	0	1	0	1	0	0	0	3	0	0	0	0	0	20	39.4	0	1	1	0	0	0	0	1	1	1	1	12	0	0	1	0	0	0	0	2	0		1	1	0	0	0	0
10	2	>=80	12	2017-09-11	other	1	0	0	0	1	0	0	0	3	0	0	0	0	0	19.72	38.4	0	1	1	0	0	0	1	1	1	1	1	9	0	1	1	1	0	1	0	2	1	1	0		0	0	0	0
7	1	>=80	17	2017-06-21	pneumonia	1	0	0	0	1	1	0	0	3	0	0	0	0	0	23.26	38.7	0	1	1	0	0	0	0	1	0	0	1	14	0	0	1	1	0	1	0	4	0		0		0	0	0	0
7	1	>=80	17	2017-10-03	COPD	1	0	0	1	0	0	0	0	3	0	0	0	0	0	26.12	40	0	1	1	0	1	0	0	1	0	1	1	4	0	0	1	0	0	0	0	2	0		0		0	0	0	0
4	2	>=80	17	2017-10-24	bronchiolitis	1	0	0	0	0	0	0	0	3	0	0	0	0	0	22.51	38.8	0	1	1	0	0	0	0	1	1	1	1	3	0	0	0	0	0	0	0	2	0		0		0	0	0	0
10	2	>=80	12	2018-02-06	pneumonia	1	0	0	0	1	0	0	0	3	0	0	0	0	0	23.19	38.9	0	1	1	1	0	0	0	1	1	0	1	11	0	0	0	0	0	0	0	2	0		0		0	0	0	0
2	1	>=80	12	2017-10-09	pneumonia	1	0	0	0	1	0	0	0	3	0	0	0	0	0	21.26	38.7	0	1	1	0	0	0	0	1	0	1	1	8	0	0	0	0	0	0	0	2	1	1	0		0	0	0	0
2	1	>=80	12	2017-09-17	pneumonia	1	0	0	0	1	0	1	0	3	0	0	0	0	0	22.04	39.5	0	1	1	0	0	0	0	1	0	1	1	6	0	0	1	0	0	0	0	2	0		0		0	0	0	0
2	1	>=80	17	2017-05-25	bronchiolitis	1	0	0	0	1	0	0	0	1	0	0	0	0	0	26.15	39	0	1	1	0	1	0	0	1	0	0	1	6	0	0	1	1	0	0	1	3	0		0		0	0	0	0
10	1	>=80	12	2018-01-18	COPD	1	0	1	1	0	0	0	0	2	0	0	1	0	0	18.73	38	0	1	1	0	0	0	0	1	1	1	1	10	0	0	0	0	0	0	0	1	0		0		0	0	0	0
2	1	>=80	17	2017-08-25	COPD	1	0	0	1	1	0	1	0	2	0	0	0	0	0	27.06	38	0	1	1	0	1	0	0	1	0	1	1	9	0	1	1	0	0	0	0	2	0		0		0	0	0	0
2	2	>=80	17	2017-08-30	pneumonia	1	0	0	0	1	0	0	0	3	0	0	0	0	0	23.44	39.1	0	1	1	0	0	0	0	1	1	1	1	12	0	0	1	0	0	0	0	2	0		0		0	0	0	0
4	2	>=80	12	2017-12-14	pneumonia	1	0	0	0	1	0	0	0	3	0	0	0	0	0	19.53	38.8	0	1	1	0	0	0	0	1	1	1	1	13	0	0	0	0	0	0	0	2	0		0		0	0	0	0
4	1	>=80	17	2017-12-09	COPD	1	0	0	1	1	0	0	0	3	0	0	0	0	0	25.39	38.1	0	1	1	0	0	0	0	1	1	0	1	7	0	1	1	0	0	0	0	2	0		0		0	0	0	0
10	1	>=80	12	2018-01-24	pneumonia	1	0	1	0	0	0	0	0	3	0	0	0	1	0	21.26	38.4	1	1	1	0	0	0	0	1	1	0	1	10	1	0	0	0	0	0	0	2	1	2	0		0	0	0	0
2	2	>=80	12	2017-09-25	infectious fever	1	0	0	0	1	0	0	0	3	0	0	0	0	0	16.65	39.1	0	1	1	0	0	0	0	1	0	1	1	12	0	1	1	1	0	1	0	2	0		0		0	0	0	0
2	1	>=80	18	2017-12-27	pneumonia	1	0	0	0	0	1	0	0	2	0	0	0	0	0	20.55	39	0	1	1	0	0	1	0	1	1	1	1	8	0	0	1	0	0	0	0	2	0		0		0	0	0	0
2	1	>=80	17	2017-10-21	COPD	1	0	0	0	1	0	0	0	2	0	0	0	0	0	20.76	38	0	1	1	0	0	0	0	1	1	0	1	14	0	0	1	0	0	0	0	2	0		0		0	0	0	0
10	1	>=80	12	2018-01-27	COPD	1	0	0	1	1	0	0	0	3	0	0	0	0	0	23.44	38	0	1	1	0	0	0	1	1	0	1	1	4	0	1	1	0	0	0	0	2	0		0		0	0	0	0
10	1	>=80	18	2017-07-29	bronchiolitis	1	0	1	0	1	1	0	0	2	0	0	0	0	0	21.45	38.5	0	1	1	0	1	0	0	0		0	1	15	0	0	0	0	0	0	0	2	0		0		0	0	0	0
2	1	>=80	17	2018-03-20	pneumonia	1	0	0	0	1	0	0	0	1	0	0	0	0	0	16.82	39.1	0	1	1	0	0	0	0	1	1	1	1	15	0	0	1	0	0	0	0	2	1	2	0		0	0	0	0
2	1	>=80	12	2017-08-18	COPD	1	0	0	1	0	1	0	0	2	0	0	0	0	0	18.36	38.5	0	1	1	0	0	0	0	1	0	1	1	10	0	1	1	0	0	0	0	2	1	1	0		0	0	0	0
2	1	>=80	12	2017-05-22	COPD	1	0	0	1	0	0	0	0	2	0	0	0	0	0	18.93	38.8	0	1	1	0	0	0	0	1	0	0	1	7	0	0	1	0	0	0	0	2	0		0		0	0	0	0
2	2	>=80	12	2017-06-09	pneumonia	1	0	0	0	1	0	0	0	3	0	0	0	0	0	18.86	38.3	0	1	1	0	0	0	0	1	0	1	1	15	0	0	1	0	0	0	0	2	0		0		0	0	0	0
2	2	>=80	19	2017-06-19	pneumonia	1	0	0	0	1	0	0	0	3	0	0	0	0	0	23.42	38.1	0	1	1	0	0	0	0	1	1	1	1	10	0	0	1	1	1	0	0	2	0		0		0	0	0	0
2	2	>=80	12	2017-08-12	bronchiolitis	1	0	1	0	1	0	0	0	3	0	0	0	0	0	18.29	38	1	1	1	0	0	0	0	1	1	1	1	6	0	1	0	0	0	0	0	2	0		0		0	0	0	0
2	2	>=80	12	2017-08-23	other	1	0	0	0	1	0	1	0	1	0	0	0	0	0	28.34	38	0	1	1	1	0	0	0	1	1	1	1	10	0	0	0	0	0	0	0	2	0		0		0	0	0	0
4	2	>=80	17	2017-10-29	COPD	1	0	1	0	1	0	0	0	3	0	0	0	0	0	21.26	38.4	0	1	1	0	0	0	0	1	1	0	1	9	0	1	0	0	0	0	0	2	0		0		0	0	0	0
2	1	>=80	17	2017-06-01	bronchiolitis	1	0	1	0	1	0	1	0	2	0	0	0	0	0	17.78	38.3	0	1	1	0	0	0	0	1	1	1	1	7	0	1	1	0	0	0	0	2	0		0		0	0	0	0
10	1	>=80	17	2018-01-23	pneumonia	1	0	0	0	1	0	0	0	3	0	0	0	0	0	18.75	38	0	1	1	0	0	0	1	1	1	1	1	12	0	0	0	0	0	0	0	2	0		0		0	0	0	0
10	1	>=80	12	2017-04-03	pneumonia	1	0	0	0	0	1	0	0	3	0	0	1	0	0	19.5	39.3	0	1	0	0	1	0	0	1	1	1	1	16	0	0	0	0	0	0	0	2	0		0		0	0	0	0
7	1	>=80	12	2018-02-04	pneumonia	1	0	0	0	1	0	1	0	2	0	0	1	0	0	20.76	38.5	0	1	0	0	0	1	0	1	1	1	1	1	0	1	1	0	0	0	0	3	0		0		0	0	0	0
4	1	>=80	12	2017-07-31	pneumonia	1	0	0	0	1	0	0	0	3	0	0	0	0	0	22.6	38.5	0	1	0	0	0	0	1	1	1	0	1	7	0	0	1	0	0	0	0	2	0		0		0	0	0	0
2	2	>=80	12	2017-09-06	other	1	0	0	0	0	0	0	0	3	0	0	0	0	0	31.25	38.9	0	1	1	0	0	0	0	1	0	1	1	5	0	1	1	1	0	0	0	2	0		0		0	0	0	0
10	1	>=80	17	2018-03-25	pneumonia	1	0	0	0	1	0	1	0	3	0	0	0	0	0	23.39	38.4	0	1	1	0	0	0	0	1	1	0	1	14	0	0	1	0	0	0	0	2	0		0		0	0	0	0
10	1	>=80	17	2017-09-18	COPD	1	0	0	0	1	1	1	0	2	1	0	0	0	0	25.95	38.5	0	1	1	0	0	0	0	1	0	1	1	14	0	0	1	0	0	0	0	2	0		0		0	0	0	0
10	2	>=80	17	2017-04-09	infectious fever	1	0	0	0	0	0	0	0	3	0	0	0	0	0	18.13	38.1	0	1	1	0	0	0	0	1	0	1	1	9	0	0	0	0	0	0	0	2	0		0		0	0	0	0
2	2	>=80	19	2017-08-11	bronchiolitis	1	0	1	0	0	1	0	0	3	0	0	0	0	0	15.98	38.9	0	1	1	0	0	0	0	1	1	1	1	7	0	0	0	1	0	0	1	2	0		0		0	0	0	0
2	2	>=80	17	2017-08-08	pneumonia	1	0	0	0	1	0	0	0	3	0	0	0	0	0	21.48	39.2	0	1	1	0	0	0	0	1	1	0	1	12	0	1	1	1	0	0	1	2	1	1	0		0	0	0	0
10	2	>=80	18	2017-08-08	pneumonia	1	0	1	0	1	0	0	0	3	0	0	0	1	0	19.11	38.4	0	1	1	0	0	0	0	1	1	0	1	5	0	0	1	0	0	0	0	2	0		0		0	0	0	0
2	1	>=80	17	2018-02-21	bronchiolitis	1	0	1	0	0	1	0	0	2	0	0	0	0	0	20.76	40	0	1	1	0	0	0	0	1	1	1	1	12	0	1	1	1	0	0	0	2	0		0		0	0	0	0
10	2	>=80	12	2017-05-09	other	1	0	0	1	1	1	0	0	3	0	0	0	0	0	21.05	38.3	0	1	1	0	0	0	0	1	1	0	1	13	0	0	0	0	0	0	0	2	0		0		0	0	0	0
4	1	>=80	17	2017-08-11	infectious fever	1	0	0	0	1	0	0	0	2	0	0	0	0	0	24.22	39.6	1	1	1	0	0	0	0	1	0	0	1	6	0	0	1	1	0	0	0	2	0		0		0	0	0	0
10	2	>=80	12	2017-06-05	bronchiolitis	1	0	0	0	1	1	0	0	3	0	0	0	0	0	19.14	39.1	0	1	1	0	0	0	0	1	1	0	1	14	0	0	0	1	0	1	0	2	0		0		0	0	0	0
2	2	>=80	18	2017-07-31	pneumonia	1	0	0	0	0	1	0	0	3	0	0	0	0	0	20.55	39	0	1	1	0	1	0	0	1	1	1	1	3	0	0	1	1	0	0	1	2	0		0		0	0	0	0
4	2	>=80	17	2017-04-23	pneumonia	1	0	0	0	1	0	0	0	3	0	0	0	0	0	18.17	40	0	1	1	0	0	0	0	1	0	1	1	9	0	0	0	0	0	0	0	2	0		0		0	0	0	0
4	2	>=80	18	2017-05-01	pneumonia	1	0	0	0	1	0	0	0	3	0	0	0	0	0	18.9	38.3	0	1	1	0	1	0	0	1	1	0	1	8	0	0	0	0	0	0	0	2	0		0		0	0	0	0
4	2	>=80	19	2017-07-13	other	1	0	1	0	1	0	1	0	3	0	0	0	0	0	16.18	40.1	0	1	1	0	0	0	1	1	1	0	1	7	0	0	1	0	0	0	0	2	0		0		0	0	0	0
4	2	>=80	17	2018-02-18	infectious fever	1	0	1	1	1	0	0	0	3	0	0	0	0	0	22.66	39	0	1	1	0	0	0	0	1	1	0	1	2	0	0	1	0	0	0	0	2	0		0		0	0	0	0
2	1	>=80	17	2017-11-20	other	1	0	0	0	0	0	1	0	2	0	0	0	0	0	22.49	38.2	0	1	1	0	0	0	0	1	1	1	1	30	0	0	1	0	0	0	0	2	0		0		0	0	0	0
2	1	>=80	12	2017-09-01	pneumonia	1	0	0	1	1	1	0	0	3	0	0	0	0	0	17.78	38	0	1	1	0	0	0	0	1	1	0	1	10	0	0	1	0	0	0	0	2	0		0		0	0	0	0
10	2	>=80	17	2018-01-10	COPD	0									0	0	0	0	0	13.33	38	0	1	1	0	0	0	0	1	1	0	1	14	0	1	1	0	0	0	0	2	0		0		0	0	0	0
2	1	>=80	17	2017-11-22	infectious fever	1	0	0	0	1	0	0	1	3	0	0	0	0	0	22.05	38.2	0	1	1	0	0	0	0	1	0	0	1	7	0	0	1	0	0	0	0	3	0		0		0	0	0	0
10	1	>=80	17	2017-12-14	pneumonia	1	0	0	1	0	1	0	0	2	0	0	0	0	0	15.62	39	0	1	1	0	0	1	0	1	1	1	1	10	0	0	1	0	0	0	0	2	0		0		0	0	0	0
10	1	>=80	17	2018-02-07	pneumonia	1	0	1	0	1	0	0	0	3	0	0	1	0	0	20.76	39.7	0	1	1	0	0	0	0	1	1	1	1	14	0	0	1	0	0	0	0	2	0		0		0	0	0	0
10	2	>=80	12	2017-05-02	pneumonia	1	0	0	0	1	0	1	0	3	0	0	0	0	0	19.31	38.7	0	1	1	0	0	0	0	1	0	0	1	6	0	0	0	0	0	0	0	2	0		0		0	0	0	0
10	2	>=80	12	2017-09-27	bronchiolitis	1	0	1	1	1	1	1	0	3	0	0	0	0	0	23.5	38.7	0	1	0	0	0	0	0	0		0	1	9	0	1	1	0	0	0	0	1	0		0		0	0	0	0
2	2	>=80	17	2018-02-18	pneumonia	1	0	0	0	1	0	0	0	3	0	0	0	0	0	21.87	39.5	0	1	1	0	0	0	0	1	1	0	1	3	0	0	1	0	0	0	0	2	0		0		0	0	0	0
4	2	>=80	12	2018-02-27	pneumonia	1	0	0	0	1	0	0	0	3	0	0	0	0	0	20.03	38	0	1	1	0	0	1	0	1	1	1	1	4	0	1	0	0	0	0	0	2	0		0		0	0	0	0
4	1	>=80	12	2017-08-14	infectious fever	1	0	1	0	1	1	0	0	2	0	0	0	0	0	14.69	39.2	0	1	1	0	0	0	0	1	0	0	1	5	0	0	0	0	0	0	0	2	0		0		0	0	0	0
4	1	>=80	17	2017-05-01	pneumonia	1	0	0	0	1	0	0	0	3	0	0	0	0	0	19.38	38.8	0	1	1	0	0	0	0	1	1	0	1	8	0	1	1	1	1	1	0	4	0		0		0	0	0	0
2	1	>=80	17	2017-09-02	bronchiolitis	1	0	0	0	1	0	0	0	3	0	0	0	0	0	17.37	39	0	0	0	0	0	0	0	1	0	1	1	11	0	1	0	1	0	0	1	2	1	1	0		0	0	0	0
4	2	>=80	19	2017-12-20	infectious fever	1	0	1	0	0	0	0	0	3	0	0	0	0	0	18.03	38.5	0	1	1	0	0	0	0	1	0	0	1	12	0	1	1	0	0	0	0	2	1	1	0		0	0	0	0
10	1	>=80	12	2018-01-02	pneumonia	0								2	0	0	0	0	0	22.04	39.5	0	1	1	0	0	0	0	1	1	1	1	13	0	0	0	0	0	0	0	4	0		0		0	0	0	0
2	1	>=80	12	2017-06-18	bronchiolitis	1	0	1	0	0	0	0	0	3	0	0	0	0	0	21.05	38.4	0	1	1	0	0	0	0	1	0	0	1	5	0	1	1	0	0	0	0	2	0		0		0	0	0	0
[truncated: 11 more columns]
